# Supplementary material for: Global Analysis of the Co‐Occurrence of Antimicrobial and Metal Resistance Genes in Bacterial Genomes From Dairy‐Isolated Pathogens
Source: Environ Microbiol. 2026 Apr 1;28(4):e70285. doi: 10.1111/1462-2920.70285 (PMC13044386; doi:10.1111/1462-2920.70285)
Supplement: Supplementary file 1 — Table S1: Complete metadata and resistance gene profiles for all 3303 bacterial isolates from dairy environments. This table contains complete metadata for all isolates, including BioSample identifiers, geographic origin (52 countries), isolation year (1990–2025), host species (bovine, caprine, ovine, camel, buffalo), and milk category (raw, mastitis, pasteurised, bulk tank, processed, unclassified). Species identification and per‐isolate AMR and metal/stress gene counts are provided, along with summary distributions by country of origin. Isolates lacking temporal metadata (n = 141; 4.27%) are listed as ‘Unknown Year’. Table S2: Gene‐level prevalence of the 20 most frequent resistance determinants across all 3303 isolates, and distribution of isolates by bacterial species. This table lists the 20 most prevalent resistance determinants (10 AMR genes and 10 metal/stress genes), reporting absolute counts and percentages for each gene. Also includes the distribution of isolates by bacterial species/organism group. The most common genes were tet(38) (42.99%), lmrS (42.93%), arsB (42.63%), mepA (42.26%), asr (19.10%), and blaEC (18.86%). Metal/stress resistance genes constituted half of the top‐ranked loci. Table S3: Taxon‐specific prevalence of the top 10 resistance genes for each bacterial group with ≥ 30 isolates, and sample source distribution. This table includes the distribution of isolates by milk/sample category (raw, mastitis, pasteurised, bulk tank, processed, unclassified). For each bacterial group with ≥ 30 isolates ( Staphylococcus aureus , Escherichia coli /Shigella, Klebsiella pneumoniae , Salmonella enterica , Listeria monocytogenes , Streptococcus agalactiae , Campylobacter jejuni ), this table reports within‐group prevalence values for the 10 most common resistance genes. Distinct taxonomic patterns are observed, including near‐universal tetracycline and efflux resistance in S. aureus , high copper/silver resistance prevalence in K. pneumoniae , and domi [file EMI-28-e70285-s001.xlsx]

## Sheet: Table S1
Country	Absolute_Count	Relative_Frequency
Usa	831	25.1589
China	492	14.8955
Canada	270	8.17439
France	222	6.72116
India	187	5.66152
New Zealand	185	5.60097
Denmark	107	3.23948
Spain	91	2.75507
Kenya	88	2.66424
Italy	78	2.36149
Mexico	70	2.11929
United Kingdom	66	1.99818
Finland	54	1.63488
Portugal	46	1.39267
Switzerland	45	1.3624
Brazil	42	1.27157
South Africa	39	1.18074
Unknown	37	1.12019
Ethiopia	34	1.02937
Pakistan	28	0.847714
Russia	23	0.696337
Australia	22	0.666061
Norway	21	0.635786
Belgium	20	0.60551
Ireland	19	0.575235
Nigeria	19	0.575235
Germany	16	0.484408
Sweden	16	0.484408
Ecuador	15	0.454133
Slovakia	13	0.393582
Malaysia	11	0.333031
Serbia	11	0.333031
Rwanda	10	0.302755
Tanzania	9	0.27248
Turkey	9	0.27248
Bangladesh	8	0.242204
Greece	8	0.242204
Slovenia	6	0.181653
Egypt	5	0.151378
Tunisia	5	0.151378
Thailand	4	0.121102
Hungary	3	0.0908265
Kosovo	3	0.0908265
Somalia	3	0.0908265
Viet Nam	3	0.0908265
Algeria	2	0.060551
Israel	2	0.060551
Japan	1	0.0302755
Montenegro	1	0.0302755
Mozambique	1	0.0302755
Saudi Arabia	1	0.0302755
South Korea	1	0.0302755
BioSample	Organism_Group	Country_Clean	n_AMR_genes	n_metal_genes
SAMN02597354	Bacillus cereus group	Usa	5	2
SAMN06242079	Bacillus cereus group	Usa	5	2
SAMN27545626	Bacillus cereus group	Italy	1	1
SAMN27545690	Bacillus cereus group	Italy	5	1
SAMN27545677	Bacillus cereus group	Italy	5	3
SAMN27545665	Bacillus cereus group	Italy	5	3
SAMN27545641	Bacillus cereus group	Italy	4	2
SAMN27545635	Bacillus cereus group	Italy	4	2
SAMN27545632	Bacillus cereus group	Italy	4	1
SAMN27545687	Bacillus cereus group	Italy	6	1
SAMN27545675	Bacillus cereus group	Italy	4	2
SAMN27545652	Bacillus cereus group	Italy	4	2
SAMN27545653	Bacillus cereus group	Italy	3	1
SAMN27545651	Bacillus cereus group	Italy	5	1
SAMN27545646	Bacillus cereus group	Italy	5	1
SAMN33794248	Bacillus cereus group	Slovenia	9	9
SAMN33794258	Bacillus cereus group	Slovenia	9	1
SAMN33794247	Bacillus cereus group	Slovenia	5	2
SAMN33794264	Bacillus cereus group	Slovenia	5	2
SAMN33794241	Bacillus cereus group	Slovenia	9	9
SAMN33769535	Bacillus cereus group	Egypt	8	2
SAMN33940432	Bacillus cereus group	Egypt	8	2
SAMN41009186	Bacillus cereus group	Germany	6	2
SAMN41009851	Bacillus cereus group	Unknown	5	3
SAMN07843516	Campylobacter jejuni	Usa	1	1
SAMEA4964271	Campylobacter jejuni	Finland	2	1
SAMN34188961	Campylobacter jejuni	Ethiopia	4	1
SAMN34188959	Campylobacter jejuni	Ethiopia	4	1
SAMN34188971	Campylobacter jejuni	Ethiopia	4	1
SAMN34188969	Campylobacter jejuni	Ethiopia	4	1
SAMN34188968	Campylobacter jejuni	Ethiopia	4	1
SAMN34188966	Campylobacter jejuni	Ethiopia	4	1
SAMN34188965	Campylobacter jejuni	Ethiopia	4	1
SAMN34188955	Campylobacter jejuni	Ethiopia	4	1
SAMEA112658476	Campylobacter jejuni	Sweden	1	1
SAMEA6118852	Campylobacter jejuni	Finland	1	1
SAMEA6118853	Campylobacter jejuni	Finland	1	1
SAMEA6118854	Campylobacter jejuni	Finland	1	1
SAMEA6118861	Campylobacter jejuni	Finland	1	1
SAMEA6118862	Campylobacter jejuni	Finland	1	1
SAMEA6118873	Campylobacter jejuni	Finland	1	1
SAMEA6118874	Campylobacter jejuni	Finland	1	1
SAMEA6118875	Campylobacter jejuni	Finland	1	1
SAMEA6118876	Campylobacter jejuni	Finland	1	1
SAMEA6118877	Campylobacter jejuni	Finland	1	1
SAMEA6118878	Campylobacter jejuni	Finland	1	1
SAMEA6118879	Campylobacter jejuni	Finland	1	1
SAMEA6118880	Campylobacter jejuni	Finland	1	1
SAMEA6118881	Campylobacter jejuni	Finland	1	1
SAMEA6118882	Campylobacter jejuni	Finland	1	1
SAMEA6118883	Campylobacter jejuni	Finland	1	1
SAMEA6118884	Campylobacter jejuni	Finland	1	1
SAMEA6118885	Campylobacter jejuni	Finland	1	1
SAMEA6118886	Campylobacter jejuni	Finland	1	1
SAMEA6118887	Campylobacter jejuni	Finland	1	1
SAMEA6118888	Campylobacter jejuni	Finland	1	1
SAMN02470124	E.coli and Shigella	United Kingdom	3	2
SAMN02469320	E.coli and Shigella	Hungary	3	1
SAMN03782457	E.coli and Shigella	Israel	4	2
SAMN03782458	E.coli and Shigella	Israel	3	7
SAMN04510374	E.coli and Shigella	Usa	3	4
SAMN04510375	E.coli and Shigella	Usa	3	4
SAMN04510376	E.coli and Shigella	Usa	3	4
SAMN04510377	E.coli and Shigella	Usa	4	4
SAMN04613925	E.coli and Shigella	Usa	6	10
SAMN04563539	E.coli and Shigella	India	4	5
SAMEA3529305	E.coli and Shigella	France	3	2
SAMN05275887	E.coli and Shigella	Usa	3	1
SAMN05275888	E.coli and Shigella	Usa	3	1
SAMN05414614	E.coli and Shigella	Usa	3	2
SAMN05366684	E.coli and Shigella	Usa	3	4
SAMN05275892	E.coli and Shigella	Usa	3	2
SAMN05275893	E.coli and Shigella	Usa	3	2
SAMN05150827	E.coli and Shigella	Hungary	3	1
SAMN03462137	E.coli and Shigella	Usa	3	4
SAMN03462138	E.coli and Shigella	Usa	3	4
SAMN03462142	E.coli and Shigella	Usa	3	4
SAMN03462139	E.coli and Shigella	Usa	3	4
SAMN03462140	E.coli and Shigella	Usa	3	4
SAMN03462136	E.coli and Shigella	Usa	3	4
SAMN03462141	E.coli and Shigella	Usa	3	4
SAMN06047079	E.coli and Shigella	Germany	4	1
SAMN06339264	E.coli and Shigella	Usa	2	5
SAMN06339265	E.coli and Shigella	Usa	3	4
SAMN06445902	E.coli and Shigella	Usa	2	5
SAMN06464731	E.coli and Shigella	Usa	3	2
SAMN05439346	E.coli and Shigella	Usa	4	1
SAMN05452884	E.coli and Shigella	Usa	3	7
SAMN05452885	E.coli and Shigella	Usa	8	10
SAMN04992380	E.coli and Shigella	Usa	4	2
SAMN04992346	E.coli and Shigella	Usa	3	2
SAMN04993181	E.coli and Shigella	Usa	2	2
SAMN05468021	E.coli and Shigella	Usa	3	1
SAMN05468024	E.coli and Shigella	Usa	3	2
SAMN04992358	E.coli and Shigella	Usa	4	1
SAMN04992357	E.coli and Shigella	Usa	4	1
SAMN04992356	E.coli and Shigella	Usa	3	2
SAMN04992354	E.coli and Shigella	Usa	2	15
SAMN04992355	E.coli and Shigella	Usa	3	1
SAMN04992353	E.coli and Shigella	Usa	4	1
SAMN04992352	E.coli and Shigella	Usa	4	1
SAMN04992350	E.coli and Shigella	Usa	3	2
SAMN04992351	E.coli and Shigella	Usa	4	1
SAMN04992349	E.coli and Shigella	Usa	3	2
SAMN04992348	E.coli and Shigella	Usa	3	1
SAMN04992347	E.coli and Shigella	Usa	3	2
SAMN04992345	E.coli and Shigella	Usa	2	2
SAMN04893483	E.coli and Shigella	Usa	3	1
SAMN05439431	E.coli and Shigella	Usa	4	1
SAMN05439437	E.coli and Shigella	Usa	7	24
SAMN05439433	E.coli and Shigella	Usa	3	2
SAMN05439432	E.coli and Shigella	Usa	3	2
SAMN05439430	E.coli and Shigella	Usa	16	10
SAMN05439434	E.coli and Shigella	Usa	3	1
SAMN05439435	E.coli and Shigella	Usa	3	1
SAMN05468042	E.coli and Shigella	Usa	3	1
SAMN07776890	E.coli and Shigella	Usa	3	2
SAMN03462135	E.coli and Shigella	Usa	3	4
SAMN08274654	E.coli and Shigella	Usa	3	1
SAMN09199078	E.coli and Shigella	Germany	4	2
SAMN09484328	E.coli and Shigella	Usa	3	3
SAMN09943601	E.coli and Shigella	Usa	3	4
SAMN10353997	E.coli and Shigella	Usa	3	1
SAMN10354006	E.coli and Shigella	Usa	3	2
SAMN10354005	E.coli and Shigella	Usa	4	26
SAMN10354010	E.coli and Shigella	Usa	3	34
SAMN10354024	E.coli and Shigella	Usa	3	36
SAMN10354022	E.coli and Shigella	Usa	3	36
SAMN11604702	E.coli and Shigella	Usa	3	2
SAMN11604704	E.coli and Shigella	Usa	3	2
SAMN11936914	E.coli and Shigella	Usa	4	2
SAMN11936861	E.coli and Shigella	Usa	3	1
SAMN11897593	E.coli and Shigella	Nigeria	3	1
SAMN11897631	E.coli and Shigella	Nigeria	5	5
SAMN11897634	E.coli and Shigella	Nigeria	3	1
SAMN11897636	E.coli and Shigella	Nigeria	3	1
SAMN11898185	E.coli and Shigella	Nigeria	3	1
SAMN11898369	E.coli and Shigella	Nigeria	7	1
SAMN11898377	E.coli and Shigella	Nigeria	9	6
SAMN11896219	E.coli and Shigella	Nigeria	3	1
SAMN11896367	E.coli and Shigella	Nigeria	3	1
SAMN11896475	E.coli and Shigella	Nigeria	3	1
SAMN11896476	E.coli and Shigella	Nigeria	4	5
SAMN12389518	E.coli and Shigella	China	3	2
SAMN13059118	E.coli and Shigella	Usa	3	4
SAMN13542410	E.coli and Shigella	Tanzania	6	1
SAMN13542411	E.coli and Shigella	Tanzania	6	1
SAMN13542406	E.coli and Shigella	Tanzania	6	1
SAMN13542403	E.coli and Shigella	Tanzania	3	5
SAMN13542402	E.coli and Shigella	Tanzania	6	1
SAMN13542400	E.coli and Shigella	Tanzania	5	16
SAMN13542399	E.coli and Shigella	Tanzania	3	10
SAMN13542398	E.coli and Shigella	Tanzania	4	1
SAMN10246265	E.coli and Shigella	India	21	2
SAMN14331243	E.coli and Shigella	China	11	1
SAMN11246388	E.coli and Shigella	Italy	3	2
SAMN11246386	E.coli and Shigella	Italy	3	1
SAMN11246384	E.coli and Shigella	Italy	3	1
SAMN11246372	E.coli and Shigella	Italy	3	2
SAMN11246369	E.coli and Shigella	Italy	3	2
SAMN11246371	E.coli and Shigella	Italy	3	16
SAMN11246373	E.coli and Shigella	Italy	3	2
SAMN11246364	E.coli and Shigella	Italy	3	2
SAMN16659181	E.coli and Shigella	Usa	3	4
SAMEA5591916	E.coli and Shigella	Germany	3	1
SAMN14379665	E.coli and Shigella	Canada	3	15
SAMN14379664	E.coli and Shigella	Canada	3	1
SAMN14379662	E.coli and Shigella	Canada	9	4
SAMN14379663	E.coli and Shigella	Canada	3	1
SAMN14379660	E.coli and Shigella	Canada	3	5
SAMN14379659	E.coli and Shigella	Canada	3	2
SAMN14379661	E.coli and Shigella	Canada	3	2
SAMN14379658	E.coli and Shigella	Canada	3	1
SAMN14379655	E.coli and Shigella	Canada	3	3
SAMN14379654	E.coli and Shigella	Canada	3	1
SAMN14379652	E.coli and Shigella	Canada	3	2
SAMN14379649	E.coli and Shigella	Canada	3	1
SAMN14379650	E.coli and Shigella	Canada	3	2
SAMN14379651	E.coli and Shigella	Canada	4	1
SAMN14379647	E.coli and Shigella	Canada	3	1
SAMN14379646	E.coli and Shigella	Canada	3	10
SAMN14379648	E.coli and Shigella	Canada	3	2
SAMN14379644	E.coli and Shigella	Canada	5	2
SAMN14379643	E.coli and Shigella	Canada	6	2
SAMN14379642	E.coli and Shigella	Canada	3	1
SAMN14379645	E.coli and Shigella	Canada	3	2
SAMN14379638	E.coli and Shigella	Canada	3	2
SAMN14379641	E.coli and Shigella	Canada	5	2
SAMN14379637	E.coli and Shigella	Canada	3	1
SAMN14379640	E.coli and Shigella	Canada	3	2
SAMN14379639	E.coli and Shigella	Canada	3	2
SAMN14379636	E.coli and Shigella	Canada	4	1
SAMN14379635	E.coli and Shigella	Canada	3	17
SAMN14379634	E.coli and Shigella	Canada	3	2
SAMN14379633	E.coli and Shigella	Canada	2	1
SAMN14379632	E.coli and Shigella	Canada	3	2
SAMN14379631	E.coli and Shigella	Canada	3	1
SAMN14379630	E.coli and Shigella	Canada	3	2
SAMN14379629	E.coli and Shigella	Canada	3	1
SAMN14379628	E.coli and Shigella	Canada	6	2
SAMN14379627	E.coli and Shigella	Canada	3	1
SAMN14379624	E.coli and Shigella	Canada	6	2
SAMN14379623	E.coli and Shigella	Canada	3	2
SAMN14379622	E.coli and Shigella	Canada	3	2
SAMN14379621	E.coli and Shigella	Canada	3	2
SAMN14379620	E.coli and Shigella	Canada	6	2
SAMN14379615	E.coli and Shigella	Canada	3	17
SAMN14379619	E.coli and Shigella	Canada	5	2
SAMN14379618	E.coli and Shigella	Canada	3	2
SAMN14379617	E.coli and Shigella	Canada	3	1
SAMN14379616	E.coli and Shigella	Canada	3	2
SAMN14379614	E.coli and Shigella	Canada	3	2
SAMN14379613	E.coli and Shigella	Canada	7	2
SAMN14379612	E.coli and Shigella	Canada	4	2
SAMN14379608	E.coli and Shigella	Canada	3	1
SAMN14379610	E.coli and Shigella	Canada	3	2
SAMN14379609	E.coli and Shigella	Canada	3	2
SAMN14379603	E.coli and Shigella	Canada	4	1
SAMN14379606	E.coli and Shigella	Canada	3	2
SAMN14379607	E.coli and Shigella	Canada	6	2
SAMN14379605	E.coli and Shigella	Canada	3	2
SAMN14379604	E.coli and Shigella	Canada	3	1
SAMN14379601	E.coli and Shigella	Canada	9	2
SAMN14379602	E.coli and Shigella	Canada	3	1
SAMN14379599	E.coli and Shigella	Canada	3	2
SAMN14379600	E.coli and Shigella	Canada	3	2
SAMN14379598	E.coli and Shigella	Canada	3	1
SAMN14379597	E.coli and Shigella	Canada	10	4
SAMN14379595	E.coli and Shigella	Canada	3	2
SAMN14379592	E.coli and Shigella	Canada	3	2
SAMN14379594	E.coli and Shigella	Canada	5	2
SAMN14379593	E.coli and Shigella	Canada	3	2
SAMN14379590	E.coli and Shigella	Canada	5	1
SAMN14379591	E.coli and Shigella	Canada	3	1
SAMN14379588	E.coli and Shigella	Canada	3	1
SAMN14379587	E.coli and Shigella	Canada	3	1
SAMN14379586	E.coli and Shigella	Canada	3	2
SAMN14379584	E.coli and Shigella	Canada	3	2
SAMN14379583	E.coli and Shigella	Canada	3	1
SAMN14379582	E.coli and Shigella	Canada	3	2
SAMN14379580	E.coli and Shigella	Canada	2	1
SAMN14379579	E.coli and Shigella	Canada	3	2
SAMN14379581	E.coli and Shigella	Canada	3	1
SAMN14379578	E.coli and Shigella	Canada	3	1
SAMN14379577	E.coli and Shigella	Canada	3	1
SAMN14379575	E.coli and Shigella	Canada	3	2
SAMN14379576	E.coli and Shigella	Canada	6	2
SAMN14379574	E.coli and Shigella	Canada	3	2
SAMN14379573	E.coli and Shigella	Canada	9	1
SAMN14379571	E.coli and Shigella	Canada	3	2
SAMN14379569	E.coli and Shigella	Canada	5	5
SAMN14379570	E.coli and Shigella	Canada	3	2
SAMN14379568	E.coli and Shigella	Canada	12	1
SAMN14379567	E.coli and Shigella	Canada	13	11
SAMN14379566	E.coli and Shigella	Canada	8	19
SAMN14379564	E.coli and Shigella	Canada	3	1
SAMN14379563	E.coli and Shigella	Canada	3	4
SAMN14379565	E.coli and Shigella	Canada	3	1
SAMN14379561	E.coli and Shigella	Canada	3	1
SAMN14379562	E.coli and Shigella	Canada	4	2
SAMN14379559	E.coli and Shigella	Canada	3	2
SAMN14379560	E.coli and Shigella	Canada	3	1
SAMN14379558	E.coli and Shigella	Canada	3	1
SAMN14379557	E.coli and Shigella	Canada	3	10
SAMN14379555	E.coli and Shigella	Canada	3	1
SAMN14379556	E.coli and Shigella	Canada	3	1
SAMN14379553	E.coli and Shigella	Canada	4	2
SAMN14379552	E.coli and Shigella	Canada	3	2
SAMN14379551	E.coli and Shigella	Canada	9	6
SAMN14379549	E.coli and Shigella	Canada	3	2
SAMN14379550	E.coli and Shigella	Canada	6	2
SAMN14379546	E.coli and Shigella	Canada	3	2
SAMN14379547	E.coli and Shigella	Canada	4	17
SAMN14379545	E.coli and Shigella	Canada	3	2
SAMN14379548	E.coli and Shigella	Canada	8	2
SAMN14379543	E.coli and Shigella	Canada	3	1
SAMN14379541	E.coli and Shigella	Canada	2	16
SAMN14379544	E.coli and Shigella	Canada	3	1
SAMN14379542	E.coli and Shigella	Canada	3	1
SAMN14379538	E.coli and Shigella	Canada	12	2
SAMN14379539	E.coli and Shigella	Canada	4	1
SAMN14379537	E.coli and Shigella	Canada	3	1
SAMN14379536	E.coli and Shigella	Canada	3	2
SAMEA5610582	E.coli and Shigella	Kenya	4	1
SAMEA5610649	E.coli and Shigella	Kenya	3	10
SAMEA5610722	E.coli and Shigella	Kenya	8	1
SAMEA5610736	E.coli and Shigella	Kenya	3	1
SAMEA5610790	E.coli and Shigella	Kenya	9	2
SAMEA5610795	E.coli and Shigella	Kenya	14	10
SAMEA5610800	E.coli and Shigella	Kenya	3	2
SAMEA5610825	E.coli and Shigella	Kenya	3	2
SAMEA5610863	E.coli and Shigella	Kenya	18	10
SAMEA5610993	E.coli and Shigella	Kenya	6	1
SAMEA5611041	E.coli and Shigella	Kenya	10	10
SAMEA5611186	E.coli and Shigella	Kenya	7	1
SAMEA5611252	E.coli and Shigella	Kenya	3	16
SAMEA5611259	E.coli and Shigella	Kenya	8	1
SAMEA5611423	E.coli and Shigella	Kenya	12	9
SAMEA5611456	E.coli and Shigella	Kenya	3	1
SAMEA5611512	E.coli and Shigella	Kenya	3	3
SAMEA5611552	E.coli and Shigella	Kenya	3	1
SAMEA5611810	E.coli and Shigella	Kenya	11	2
SAMEA5611821	E.coli and Shigella	Kenya	4	2
SAMEA5611844	E.coli and Shigella	Kenya	3	2
SAMEA5611886	E.coli and Shigella	Kenya	10	3
SAMEA5611892	E.coli and Shigella	Kenya	10	2
SAMEA5611956	E.coli and Shigella	Kenya	12	5
SAMN17816929	E.coli and Shigella	Usa	3	2
SAMN17841032	E.coli and Shigella	India	3	24
SAMN14774228	E.coli and Shigella	Usa	3	1
SAMN14774235	E.coli and Shigella	Usa	3	2
SAMN18492554	E.coli and Shigella	Usa	3	2
SAMN18607598	E.coli and Shigella	India	5	1
SAMN18607592	E.coli and Shigella	India	15	10
SAMN18607593	E.coli and Shigella	India	12	1
SAMN18607590	E.coli and Shigella	India	15	10
SAMEA4964298	E.coli and Shigella	Finland	8	4
SAMN22187428	E.coli and Shigella	Turkey	6	1
SAMN22187433	E.coli and Shigella	Turkey	11	2
SAMN22187432	E.coli and Shigella	Turkey	6	7
SAMN22187434	E.coli and Shigella	Turkey	13	2
SAMN22187429	E.coli and Shigella	Turkey	5	2
SAMN22188438	E.coli and Shigella	Turkey	4	14
SAMN22187431	E.coli and Shigella	Turkey	12	2
SAMN22416944	E.coli and Shigella	Usa	15	3
SAMN23341794	E.coli and Shigella	Usa	3	4
SAMN18253155	E.coli and Shigella	Egypt	6	1
SAMN25558084	E.coli and Shigella	Pakistan	10	4
SAMN25558083	E.coli and Shigella	Pakistan	7	1
SAMN25558082	E.coli and Shigella	Pakistan	10	4
SAMN25558081	E.coli and Shigella	Pakistan	3	2
SAMN25558080	E.coli and Shigella	Pakistan	2	2
SAMN25558079	E.coli and Shigella	Pakistan	2	2
SAMN25558078	E.coli and Shigella	Pakistan	3	2
SAMN25558096	E.coli and Shigella	Pakistan	3	2
SAMN25558095	E.coli and Shigella	Pakistan	11	2
SAMN25558077	E.coli and Shigella	Pakistan	6	2
SAMN25558094	E.coli and Shigella	Pakistan	3	2
SAMN25558093	E.coli and Shigella	Pakistan	4	2
SAMN25558092	E.coli and Shigella	Pakistan	6	2
SAMN25558091	E.coli and Shigella	Pakistan	6	2
SAMN25558090	E.coli and Shigella	Pakistan	6	1
SAMN25558089	E.coli and Shigella	Pakistan	10	2
SAMN25558088	E.coli and Shigella	Pakistan	5	2
SAMN25558087	E.coli and Shigella	Pakistan	14	4
SAMN25558086	E.coli and Shigella	Pakistan	3	2
SAMN25558085	E.coli and Shigella	Pakistan	6	17
SAMN25558076	E.coli and Shigella	Pakistan	6	2
SAMN25558075	E.coli and Shigella	Pakistan	10	2
SAMN25600008	E.coli and Shigella	Pakistan	5	2
SAMN25652767	E.coli and Shigella	Usa	3	2
SAMN30954130	E.coli and Shigella	Usa	3	4
SAMN19777147	E.coli and Shigella	Germany	4	1
SAMN19777146	E.coli and Shigella	Germany	2	1
SAMN19777145	E.coli and Shigella	Germany	3	2
SAMN19777144	E.coli and Shigella	Germany	3	2
SAMN19777143	E.coli and Shigella	Germany	3	1
SAMN19777142	E.coli and Shigella	Germany	3	1
SAMN19777141	E.coli and Shigella	Germany	3	3
SAMN14731743	E.coli and Shigella	India	5	16
SAMN29790595	E.coli and Shigella	Switzerland	3	4
SAMN29790594	E.coli and Shigella	Switzerland	3	1
SAMN29790593	E.coli and Shigella	Switzerland	3	1
SAMN29790592	E.coli and Shigella	Switzerland	3	1
SAMN29790591	E.coli and Shigella	Switzerland	3	2
SAMN29790590	E.coli and Shigella	Switzerland	3	1
SAMN29790589	E.coli and Shigella	Switzerland	4	1
SAMN29790588	E.coli and Shigella	Switzerland	3	16
SAMN29790587	E.coli and Shigella	Switzerland	3	2
SAMN29790586	E.coli and Shigella	Switzerland	4	2
SAMN29790585	E.coli and Shigella	Switzerland	3	1
SAMN29790584	E.coli and Shigella	Switzerland	4	2
SAMN29790583	E.coli and Shigella	Switzerland	4	2
SAMN34896822	E.coli and Shigella	India	11	9
SAMN34896824	E.coli and Shigella	India	14	10
SAMN36848551	E.coli and Shigella	Ethiopia	3	10
SAMN36848570	E.coli and Shigella	Ethiopia	3	1
SAMN36848567	E.coli and Shigella	Ethiopia	3	1
SAMN36848566	E.coli and Shigella	Ethiopia	5	7
SAMN36848564	E.coli and Shigella	Ethiopia	4	5
SAMN36848563	E.coli and Shigella	Ethiopia	4	6
SAMN36848562	E.coli and Shigella	Ethiopia	3	1
SAMN36848561	E.coli and Shigella	Ethiopia	5	2
SAMN36848559	E.coli and Shigella	Ethiopia	2	19
SAMN36848558	E.coli and Shigella	Ethiopia	3	1
SAMN36848557	E.coli and Shigella	Ethiopia	3	1
SAMN37046944	E.coli and Shigella	Usa	3	2
SAMN37545829	E.coli and Shigella	Usa	9	5
SAMN27487431	E.coli and Shigella	India	4	26
SAMN27533476	E.coli and Shigella	India	3	4
SAMN27554585	E.coli and Shigella	India	3	17
SAMN27554579	E.coli and Shigella	India	6	16
SAMN28910809	E.coli and Shigella	India	3	2
SAMN28910811	E.coli and Shigella	India	3	1
SAMN28910805	E.coli and Shigella	India	9	3
SAMN28910798	E.coli and Shigella	India	3	2
SAMN28910785	E.coli and Shigella	India	11	3
SAMN28910770	E.coli and Shigella	India	9	1
SAMN39484540	E.coli and Shigella	Usa	4	1
SAMN39486275	E.coli and Shigella	Usa	3	2
SAMN39646407	E.coli and Shigella	Usa	3	2
SAMN39918098	E.coli and Shigella	Russia	3	4
SAMN40230640	E.coli and Shigella	Usa	3	1
SAMN40277784	E.coli and Shigella	Usa	3	2
SAMN39939659	E.coli and Shigella	Italy	16	2
SAMN40874702	E.coli and Shigella	Usa	4	2
SAMN40874703	E.coli and Shigella	Usa	3	2
SAMN40933426	E.coli and Shigella	Usa	3	1
SAMN40933428	E.coli and Shigella	Usa	10	1
SAMN40933427	E.coli and Shigella	Usa	4	1
SAMN40933431	E.coli and Shigella	Usa	3	1
SAMN40933434	E.coli and Shigella	Usa	3	2
SAMN40933430	E.coli and Shigella	Usa	3	2
SAMN40933429	E.coli and Shigella	Usa	7	1
SAMN40933421	E.coli and Shigella	Usa	11	1
SAMN40933435	E.coli and Shigella	Usa	9	1
SAMN40994109	E.coli and Shigella	Unknown	8	2
SAMN40994110	E.coli and Shigella	Unknown	10	1
SAMN40994107	E.coli and Shigella	Unknown	3	1
SAMN40994113	E.coli and Shigella	Unknown	3	2
SAMN40994108	E.coli and Shigella	Unknown	5	10
SAMN40994117	E.coli and Shigella	Unknown	5	2
SAMN40994114	E.coli and Shigella	Unknown	3	4
SAMN41019875	E.coli and Shigella	Usa	3	1
SAMN41042756	E.coli and Shigella	Usa	2	2
SAMN41042754	E.coli and Shigella	Usa	3	16
SAMN41042759	E.coli and Shigella	Usa	4	1
SAMN41042761	E.coli and Shigella	Usa	3	1
SAMN41042760	E.coli and Shigella	Usa	3	2
SAMN41042758	E.coli and Shigella	Usa	4	2
SAMN41042755	E.coli and Shigella	Usa	3	2
SAMN41042798	E.coli and Shigella	Usa	3	1
SAMN41042796	E.coli and Shigella	Usa	3	2
SAMN41042799	E.coli and Shigella	Usa	3	2
SAMN41088516	E.coli and Shigella	Unknown	10	1
SAMN41088517	E.coli and Shigella	Unknown	2	2
SAMN41162984	E.coli and Shigella	Usa	3	1
SAMN41162989	E.coli and Shigella	Usa	3	1
SAMN41162990	E.coli and Shigella	Usa	3	2
SAMN41162981	E.coli and Shigella	Usa	3	1
SAMN41162987	E.coli and Shigella	Usa	3	2
SAMN41162988	E.coli and Shigella	Usa	3	2
SAMN41162991	E.coli and Shigella	Usa	3	1
SAMN41190956	E.coli and Shigella	Usa	7	2
SAMN41190955	E.coli and Shigella	Usa	3	2
SAMN41190957	E.coli and Shigella	Usa	3	2
SAMN41190970	E.coli and Shigella	Usa	15	10
SAMN41190971	E.coli and Shigella	Usa	15	10
SAMN41190968	E.coli and Shigella	Usa	4	2
SAMN41190969	E.coli and Shigella	Usa	15	10
SAMN41190983	E.coli and Shigella	Usa	3	2
SAMN41190982	E.coli and Shigella	Usa	3	1
SAMN39939653	E.coli and Shigella	Italy	19	9
SAMN41285018	E.coli and Shigella	Unknown	3	2
SAMN41328388	E.coli and Shigella	Usa	3	2
SAMN41457893	E.coli and Shigella	Unknown	3	16
SAMN42038137	E.coli and Shigella	Usa	3	1
SAMN42038134	E.coli and Shigella	Usa	3	15
SAMN42038132	E.coli and Shigella	Usa	3	1
SAMN42038131	E.coli and Shigella	Usa	3	17
SAMN42038130	E.coli and Shigella	Usa	8	17
SAMN42038185	E.coli and Shigella	Usa	3	1
SAMN42038184	E.coli and Shigella	Usa	3	2
SAMN42038183	E.coli and Shigella	Usa	3	2
SAMN42038182	E.coli and Shigella	Usa	3	1
SAMN42038181	E.coli and Shigella	Usa	3	1
SAMN42038180	E.coli and Shigella	Usa	4	1
SAMN42038179	E.coli and Shigella	Usa	4	1
SAMN42038178	E.coli and Shigella	Usa	3	1
SAMN42038177	E.coli and Shigella	Usa	4	1
SAMN42038176	E.coli and Shigella	Usa	3	2
SAMN42038173	E.coli and Shigella	Usa	3	2
SAMN42038172	E.coli and Shigella	Usa	3	2
SAMN42038170	E.coli and Shigella	Usa	3	2
SAMN42038169	E.coli and Shigella	Usa	3	1
SAMN42038166	E.coli and Shigella	Usa	4	1
SAMN42038128	E.coli and Shigella	Usa	4	6
SAMN42038106	E.coli and Shigella	Usa	3	1
SAMN42038163	E.coli and Shigella	Usa	3	2
SAMN42038162	E.coli and Shigella	Usa	7	1
SAMN42038161	E.coli and Shigella	Usa	3	20
SAMN42038160	E.coli and Shigella	Usa	3	1
SAMN42038159	E.coli and Shigella	Usa	3	1
SAMN42038156	E.coli and Shigella	Usa	3	2
SAMN42038155	E.coli and Shigella	Usa	3	1
SAMN42038154	E.coli and Shigella	Usa	3	1
SAMN42038153	E.coli and Shigella	Usa	3	2
SAMN42038152	E.coli and Shigella	Usa	3	2
SAMN42038151	E.coli and Shigella	Usa	4	1
SAMN42038150	E.coli and Shigella	Usa	3	2
SAMN42038149	E.coli and Shigella	Usa	3	16
SAMN42038148	E.coli and Shigella	Usa	3	1
SAMN42038147	E.coli and Shigella	Usa	3	2
SAMN42038146	E.coli and Shigella	Usa	3	2
SAMN42038144	E.coli and Shigella	Usa	4	1
SAMN42038136	E.coli and Shigella	Usa	3	2
SAMN42038135	E.coli and Shigella	Usa	3	2
SAMN42038133	E.coli and Shigella	Usa	3	1
SAMN42038129	E.coli and Shigella	Usa	3	2
SAMN42038175	E.coli and Shigella	Usa	2	15
SAMN42038174	E.coli and Shigella	Usa	9	8
SAMN42038171	E.coli and Shigella	Usa	3	13
SAMN42038168	E.coli and Shigella	Usa	3	2
SAMN42038167	E.coli and Shigella	Usa	4	2
SAMN42038165	E.coli and Shigella	Usa	7	1
SAMN42038164	E.coli and Shigella	Usa	3	2
SAMN42038127	E.coli and Shigella	Usa	3	2
SAMN42038126	E.coli and Shigella	Usa	3	2
SAMN42038125	E.coli and Shigella	Usa	3	2
SAMN42038124	E.coli and Shigella	Usa	6	4
SAMN42038123	E.coli and Shigella	Usa	6	2
SAMN42038122	E.coli and Shigella	Usa	6	2
SAMN42038121	E.coli and Shigella	Usa	6	2
SAMN42038120	E.coli and Shigella	Usa	3	2
SAMN42038119	E.coli and Shigella	Usa	3	1
SAMN42038118	E.coli and Shigella	Usa	3	2
SAMN42038117	E.coli and Shigella	Usa	4	4
SAMN42038116	E.coli and Shigella	Usa	7	1
SAMN42038115	E.coli and Shigella	Usa	3	2
SAMN42038114	E.coli and Shigella	Usa	7	2
SAMN42038113	E.coli and Shigella	Usa	4	2
SAMN42038112	E.coli and Shigella	Usa	3	1
SAMN42038111	E.coli and Shigella	Usa	3	2
SAMN42038110	E.coli and Shigella	Usa	3	1
SAMN42038109	E.coli and Shigella	Usa	4	2
SAMN42038108	E.coli and Shigella	Usa	3	1
SAMN42038107	E.coli and Shigella	Usa	3	1
SAMN41884561	E.coli and Shigella	India	20	3
SAMN41884806	E.coli and Shigella	India	5	1
SAMN42466922	E.coli and Shigella	Usa	5	2
SAMN42657632	E.coli and Shigella	China	3	1
SAMN42657633	E.coli and Shigella	China	4	2
SAMN42657631	E.coli and Shigella	China	3	2
SAMN42657628	E.coli and Shigella	China	8	10
SAMN42657630	E.coli and Shigella	China	3	10
SAMN42657629	E.coli and Shigella	China	8	10
SAMEA115508929	E.coli and Shigella	Ethiopia	3	2
SAMN42971937	E.coli and Shigella	Italy	3	17
SAMN41783659	E.coli and Shigella	India	10	7
SAMN41770582	E.coli and Shigella	India	3	25
SAMN41771169	E.coli and Shigella	India	9	16
SAMN41771170	E.coli and Shigella	India	5	1
SAMN41796770	E.coli and Shigella	India	3	2
SAMN41771451	E.coli and Shigella	India	4	1
SAMN41796783	E.coli and Shigella	India	3	25
SAMN41797463	E.coli and Shigella	India	22	18
SAMN41798193	E.coli and Shigella	India	25	18
SAMN43244124	E.coli and Shigella	Turkey	5	2
SAMN43539464	E.coli and Shigella	Brazil	3	14
SAMN43539484	E.coli and Shigella	Brazil	3	29
SAMN43539470	E.coli and Shigella	Brazil	3	13
SAMN43539466	E.coli and Shigella	Brazil	3	13
SAMN43539465	E.coli and Shigella	Brazil	3	38
SAMN43539483	E.coli and Shigella	Brazil	3	35
SAMN43539473	E.coli and Shigella	Brazil	3	38
SAMN43539477	E.coli and Shigella	Brazil	5	2
SAMN43539486	E.coli and Shigella	Brazil	3	35
SAMN43539482	E.coli and Shigella	Brazil	3	14
SAMN43539481	E.coli and Shigella	Brazil	3	13
SAMN43539478	E.coli and Shigella	Brazil	3	14
SAMN43539462	E.coli and Shigella	Brazil	3	14
SAMN43539461	E.coli and Shigella	Brazil	3	25
SAMN43539460	E.coli and Shigella	Brazil	3	25
SAMN43539480	E.coli and Shigella	Brazil	3	14
SAMN43539476	E.coli and Shigella	Brazil	3	38
SAMN43539468	E.coli and Shigella	Brazil	3	38
SAMN43539467	E.coli and Shigella	Brazil	3	38
SAMN43539479	E.coli and Shigella	Brazil	3	38
SAMN43539472	E.coli and Shigella	Brazil	3	13
SAMN43539475	E.coli and Shigella	Brazil	3	38
SAMN43539469	E.coli and Shigella	Brazil	3	38
SAMN43539474	E.coli and Shigella	Brazil	3	38
SAMN43539463	E.coli and Shigella	Brazil	3	38
SAMN43539471	E.coli and Shigella	Brazil	3	38
SAMN43539487	E.coli and Shigella	Brazil	3	35
SAMN43539485	E.coli and Shigella	Brazil	3	35
SAMN43539488	E.coli and Shigella	Brazil	3	35
SAMN43851123	E.coli and Shigella	Usa	3	4
SAMN44052851	E.coli and Shigella	Usa	4	4
SAMN44052850	E.coli and Shigella	Usa	3	4
SAMN44052849	E.coli and Shigella	Usa	3	4
SAMN44052848	E.coli and Shigella	Usa	3	4
SAMN44052847	E.coli and Shigella	Usa	3	4
SAMN44052846	E.coli and Shigella	Usa	3	4
SAMN44052845	E.coli and Shigella	Usa	3	4
SAMN44052852	E.coli and Shigella	Usa	4	4
SAMN37231266	E.coli and Shigella	Usa	10	2
SAMN37231264	E.coli and Shigella	Usa	8	1
SAMN37231263	E.coli and Shigella	Usa	8	2
SAMN37231262	E.coli and Shigella	Usa	6	19
SAMN37231261	E.coli and Shigella	Usa	3	2
SAMN37231260	E.coli and Shigella	Usa	13	4
SAMN37231259	E.coli and Shigella	Usa	11	7
SAMN44052857	E.coli and Shigella	Usa	3	4
SAMN44052856	E.coli and Shigella	Usa	3	4
SAMN44052855	E.coli and Shigella	Usa	3	1
SAMN44052853	E.coli and Shigella	Usa	4	4
SAMN44406897	E.coli and Shigella	Usa	5	1
SAMN44249572	E.coli and Shigella	Bangladesh	4	2
SAMN44249571	E.coli and Shigella	Bangladesh	10	2
SAMN44523779	E.coli and Shigella	Usa	12	9
SAMN44006565	E.coli and Shigella	India	6	1
SAMN44006567	E.coli and Shigella	India	3	25
SAMN44006563	E.coli and Shigella	India	5	1
SAMN44006564	E.coli and Shigella	India	3	1
SAMN44006566	E.coli and Shigella	India	3	26
SAMN44006560	E.coli and Shigella	India	3	2
SAMN44006561	E.coli and Shigella	India	3	16
SAMN44006562	E.coli and Shigella	India	3	1
SAMN44006558	E.coli and Shigella	India	3	2
SAMN44006559	E.coli and Shigella	India	3	2
SAMN44006553	E.coli and Shigella	India	3	26
SAMN44006555	E.coli and Shigella	India	2	9
SAMN44006556	E.coli and Shigella	India	3	26
SAMN44006557	E.coli and Shigella	India	4	2
SAMN44006554	E.coli and Shigella	India	2	10
SAMN44006551	E.coli and Shigella	India	4	1
SAMN44006552	E.coli and Shigella	India	2	9
SAMN44006550	E.coli and Shigella	India	3	25
SAMN44006549	E.coli and Shigella	India	3	28
SAMN44006548	E.coli and Shigella	India	5	16
SAMN44006546	E.coli and Shigella	India	4	1
SAMN44959675	E.coli and Shigella	India	3	26
SAMN34896820	E.coli and Shigella	India	14	10
SAMN34896821	E.coli and Shigella	India	14	10
SAMN34896823	E.coli and Shigella	India	5	2
SAMN34896825	E.coli and Shigella	India	5	1
SAMN34896827	E.coli and Shigella	India	14	10
SAMN34896828	E.coli and Shigella	India	14	10
SAMN34896840	E.coli and Shigella	India	5	2
SAMN34896843	E.coli and Shigella	India	14	10
SAMN46610556	E.coli and Shigella	Usa	3	1
SAMN46417749	E.coli and Shigella	Usa	3	28
SAMN46417748	E.coli and Shigella	Usa	4	2
SAMN46417747	E.coli and Shigella	Usa	4	2
SAMN46417746	E.coli and Shigella	Usa	3	1
SAMN46417745	E.coli and Shigella	Usa	3	2
SAMN46417738	E.coli and Shigella	Usa	3	2
SAMN46417737	E.coli and Shigella	Usa	3	5
SAMN46417758	E.coli and Shigella	Usa	3	2
SAMN46417754	E.coli and Shigella	Usa	9	2
SAMN46417753	E.coli and Shigella	Usa	9	2
SAMN46854042	E.coli and Shigella	Usa	3	2
SAMN46854041	E.coli and Shigella	Usa	3	2
SAMN46854040	E.coli and Shigella	Usa	13	13
SAMN46854039	E.coli and Shigella	Usa	4	1
SAMN46854038	E.coli and Shigella	Usa	13	2
SAMN46854037	E.coli and Shigella	Usa	8	21
SAMN46854036	E.coli and Shigella	Usa	12	16
SAMN46854035	E.coli and Shigella	Usa	3	2
SAMN46854034	E.coli and Shigella	Usa	3	1
SAMN46434503	E.coli and Shigella	Hungary	2	9
SAMN47273167	E.coli and Shigella	Usa	3	1
SAMN46870760	E.coli and Shigella	China	16	17
SAMN47809037	E.coli and Shigella	Malaysia	10	21
SAMN47809036	E.coli and Shigella	Malaysia	3	10
SAMN47809035	E.coli and Shigella	Malaysia	4	3
SAMN47809034	E.coli and Shigella	Malaysia	11	17
SAMN47809033	E.coli and Shigella	Malaysia	3	2
SAMN47809032	E.coli and Shigella	Malaysia	4	2
SAMN47809031	E.coli and Shigella	Malaysia	13	31
SAMN47809029	E.coli and Shigella	Malaysia	9	10
SAMN47809028	E.coli and Shigella	Malaysia	11	16
SAMN47809027	E.coli and Shigella	Malaysia	11	16
SAMN48074461	E.coli and Shigella	India	14	3
SAMN48074458	E.coli and Shigella	India	3	2
SAMN48074455	E.coli and Shigella	India	7	1
SAMN48074457	E.coli and Shigella	India	4	2
SAMN48074453	E.coli and Shigella	India	4	27
SAMN48074449	E.coli and Shigella	India	3	17
SAMN48074454	E.coli and Shigella	India	6	2
SAMN48074448	E.coli and Shigella	India	3	2
SAMN48074456	E.coli and Shigella	India	12	1
SAMN48074452	E.coli and Shigella	India	3	1
SAMN48074450	E.coli and Shigella	India	3	1
SAMN48074459	E.coli and Shigella	India	4	2
SAMN48074451	E.coli and Shigella	India	3	1
SAMN48074460	E.coli and Shigella	India	5	1
SAMN48267136	E.coli and Shigella	Usa	3	2
SAMN48069714	E.coli and Shigella	Nigeria	4	2
SAMN48069713	E.coli and Shigella	Nigeria	4	2
SAMEA118015017	E.coli and Shigella	Mozambique	8	3
SAMN48536870	E.coli and Shigella	Usa	9	1
SAMN48699502	E.coli and Shigella	Usa	3	2
SAMN07739337	Enterococcus faecium	Slovakia	4	2
SAMN11980280	Enterococcus faecium	Tunisia	13	1
SAMN11980279	Enterococcus faecium	Tunisia	12	1
SAMN13155883	Enterococcus faecium	Tunisia	11	1
SAMN25270792	Enterococcus faecium	Tunisia	12	1
SAMN25270788	Enterococcus faecium	Tunisia	13	1
SAMN28911232	Enterococcus faecium	Greece	5	2
SAMN33443761	Enterococcus faecium	Algeria	5	1
SAMN36974034	Enterococcus faecium	Serbia	6	2
SAMN27487441	Enterococcus faecium	India	3	2
SAMN27487433	Enterococcus faecium	India	4	2
SAMN28910763	Enterococcus faecium	India	6	2
SAMN39456034	Enterococcus faecium	Bangladesh	3	3
SAMN42108987	Enterococcus faecium	India	4	2
SAMN42108992	Enterococcus faecium	India	9	1
SAMN42108994	Enterococcus faecium	India	9	1
SAMN42108993	Enterococcus faecium	India	3	1
SAMN42108990	Enterococcus faecium	India	9	1
SAMN42108991	Enterococcus faecium	India	9	1
SAMN42108989	Enterococcus faecium	India	3	1
SAMN42108988	Enterococcus faecium	India	4	2
SAMN42108985	Enterococcus faecium	India	3	1
SAMN43296797	Enterococcus faecium	India	3	2
SAMN45053586	Enterococcus faecium	Algeria	3	2
SAMN03799036	Klebsiella pneumoniae	Canada	7	31
SAMN03787464	Klebsiella pneumoniae	Canada	7	31
SAMN09630321	Klebsiella pneumoniae	Usa	6	17
SAMN09630342	Klebsiella pneumoniae	Usa	5	17
SAMN09630341	Klebsiella pneumoniae	Usa	7	19
SAMN09630340	Klebsiella pneumoniae	Usa	7	20
SAMN09630349	Klebsiella pneumoniae	Usa	8	17
SAMN09630337	Klebsiella pneumoniae	Usa	6	3
SAMN09630373	Klebsiella pneumoniae	Usa	7	20
SAMN09630347	Klebsiella pneumoniae	Usa	9	17
SAMEA4781556	Klebsiella pneumoniae	Italy	5	3
SAMEA4781557	Klebsiella pneumoniae	Italy	5	3
SAMEA5751199	Klebsiella pneumoniae	Italy	10	31
SAMEA4781775	Klebsiella pneumoniae	Italy	9	29
SAMEA4781558	Klebsiella pneumoniae	Italy	7	1
SAMEA5049520	Klebsiella pneumoniae	Italy	5	20
SAMN14486595	Klebsiella pneumoniae	China	5	21
SAMN14486704	Klebsiella pneumoniae	China	7	17
SAMN14487965	Klebsiella pneumoniae	China	5	22
SAMN14487860	Klebsiella pneumoniae	China	5	17
SAMN14487873	Klebsiella pneumoniae	China	5	21
SAMN14487893	Klebsiella pneumoniae	China	5	17
SAMN13523880	Klebsiella pneumoniae	Usa	5	17
SAMN13523879	Klebsiella pneumoniae	Usa	5	17
SAMN13523878	Klebsiella pneumoniae	Usa	8	21
SAMN13523877	Klebsiella pneumoniae	Usa	5	17
SAMN13523876	Klebsiella pneumoniae	Usa	5	24
SAMN13523875	Klebsiella pneumoniae	Usa	5	17
SAMN13523874	Klebsiella pneumoniae	Usa	5	17
SAMN13523873	Klebsiella pneumoniae	Usa	5	17
SAMN13523872	Klebsiella pneumoniae	Usa	6	22
SAMN13523790	Klebsiella pneumoniae	Usa	10	28
SAMN13523870	Klebsiella pneumoniae	Usa	7	24
SAMN13523869	Klebsiella pneumoniae	Usa	6	20
SAMN13523868	Klebsiella pneumoniae	Usa	5	20
SAMN13523867	Klebsiella pneumoniae	Usa	5	21
SAMN13523866	Klebsiella pneumoniae	Usa	6	17
SAMN13523865	Klebsiella pneumoniae	Usa	5	17
SAMN13523864	Klebsiella pneumoniae	Usa	5	17
SAMN13523863	Klebsiella pneumoniae	Usa	6	17
SAMN13523862	Klebsiella pneumoniae	Usa	6	17
SAMN13523861	Klebsiella pneumoniae	Usa	5	17
SAMN13523789	Klebsiella pneumoniae	Usa	6	3
SAMN13523860	Klebsiella pneumoniae	Usa	6	22
SAMN13523859	Klebsiella pneumoniae	Usa	5	17
SAMN13523858	Klebsiella pneumoniae	Usa	5	17
SAMN13523857	Klebsiella pneumoniae	Usa	5	17
SAMN13523856	Klebsiella pneumoniae	Usa	8	20
SAMN13523855	Klebsiella pneumoniae	Usa	5	17
SAMN13523854	Klebsiella pneumoniae	Usa	6	17
SAMN13523853	Klebsiella pneumoniae	Usa	8	17
SAMN13523852	Klebsiella pneumoniae	Usa	6	4
SAMN13523851	Klebsiella pneumoniae	Usa	5	17
SAMN13523788	Klebsiella pneumoniae	Usa	5	17
SAMN13523850	Klebsiella pneumoniae	Usa	5	17
SAMN13523849	Klebsiella pneumoniae	Usa	7	11
SAMN13523848	Klebsiella pneumoniae	Usa	7	20
SAMN13523847	Klebsiella pneumoniae	Usa	7	20
SAMN13523846	Klebsiella pneumoniae	Usa	7	17
SAMN13523845	Klebsiella pneumoniae	Usa	5	17
SAMN13523844	Klebsiella pneumoniae	Usa	7	20
SAMN13523843	Klebsiella pneumoniae	Usa	5	17
SAMN13523842	Klebsiella pneumoniae	Usa	6	17
SAMN13523841	Klebsiella pneumoniae	Usa	5	17
SAMN13523787	Klebsiella pneumoniae	Usa	10	1
SAMN13523840	Klebsiella pneumoniae	Usa	9	18
SAMN13523839	Klebsiella pneumoniae	Usa	9	25
SAMN13523838	Klebsiella pneumoniae	Usa	5	17
SAMN13523837	Klebsiella pneumoniae	Usa	5	17
SAMN13523836	Klebsiella pneumoniae	Usa	5	17
SAMN13523835	Klebsiella pneumoniae	Usa	6	4
SAMN13523834	Klebsiella pneumoniae	Usa	6	17
SAMN13523833	Klebsiella pneumoniae	Usa	5	17
SAMN13523832	Klebsiella pneumoniae	Usa	5	19
SAMN13523831	Klebsiella pneumoniae	Usa	6	21
SAMN13523786	Klebsiella pneumoniae	Usa	8	17
SAMN13523830	Klebsiella pneumoniae	Usa	5	30
SAMN13523829	Klebsiella pneumoniae	Usa	6	17
SAMN13523828	Klebsiella pneumoniae	Usa	8	15
SAMN13523827	Klebsiella pneumoniae	Usa	7	7
SAMN13523826	Klebsiella pneumoniae	Usa	5	17
SAMN13523825	Klebsiella pneumoniae	Usa	5	17
SAMN13523824	Klebsiella pneumoniae	Usa	5	17
SAMN13523823	Klebsiella pneumoniae	Usa	7	20
SAMN13523822	Klebsiella pneumoniae	Usa	6	24
SAMN13523821	Klebsiella pneumoniae	Usa	6	17
SAMN13523785	Klebsiella pneumoniae	Usa	5	17
SAMN13523820	Klebsiella pneumoniae	Usa	5	20
SAMN13523819	Klebsiella pneumoniae	Usa	5	24
SAMN13523818	Klebsiella pneumoniae	Usa	5	19
SAMN13523817	Klebsiella pneumoniae	Usa	7	15
SAMN13523816	Klebsiella pneumoniae	Usa	5	4
SAMN13523815	Klebsiella pneumoniae	Usa	9	17
SAMN13523814	Klebsiella pneumoniae	Usa	6	3
SAMN13523813	Klebsiella pneumoniae	Usa	7	24
SAMN13523812	Klebsiella pneumoniae	Usa	5	17
SAMN13523811	Klebsiella pneumoniae	Usa	7	20
SAMN13523784	Klebsiella pneumoniae	Usa	3	17
SAMN13523810	Klebsiella pneumoniae	Usa	5	17
SAMN13523809	Klebsiella pneumoniae	Usa	7	17
SAMN13523808	Klebsiella pneumoniae	Usa	7	24
SAMN13523807	Klebsiella pneumoniae	Usa	5	24
SAMN13523806	Klebsiella pneumoniae	Usa	5	17
SAMN13523805	Klebsiella pneumoniae	Usa	7	20
SAMN13523804	Klebsiella pneumoniae	Usa	7	17
SAMN13523803	Klebsiella pneumoniae	Usa	7	7
SAMN13523802	Klebsiella pneumoniae	Usa	7	1
SAMN13523801	Klebsiella pneumoniae	Usa	7	15
SAMN13523783	Klebsiella pneumoniae	Usa	5	21
SAMN13523800	Klebsiella pneumoniae	Usa	7	17
SAMN13523799	Klebsiella pneumoniae	Usa	6	17
SAMN13523960	Klebsiella pneumoniae	Usa	5	21
SAMN13523959	Klebsiella pneumoniae	Usa	6	21
SAMN13523958	Klebsiella pneumoniae	Usa	5	21
SAMN13523957	Klebsiella pneumoniae	Usa	6	17
SAMN13523956	Klebsiella pneumoniae	Usa	5	21
SAMN13523955	Klebsiella pneumoniae	Usa	7	15
SAMN13523954	Klebsiella pneumoniae	Usa	5	17
SAMN13523953	Klebsiella pneumoniae	Usa	5	21
SAMN13523952	Klebsiella pneumoniae	Usa	6	21
SAMN13523951	Klebsiella pneumoniae	Usa	6	21
SAMN13523798	Klebsiella pneumoniae	Usa	7	1
SAMN13523950	Klebsiella pneumoniae	Usa	6	22
SAMN13523949	Klebsiella pneumoniae	Usa	7	17
SAMN13523948	Klebsiella pneumoniae	Usa	7	18
SAMN13523947	Klebsiella pneumoniae	Usa	6	21
SAMN13523946	Klebsiella pneumoniae	Usa	7	22
SAMN13523945	Klebsiella pneumoniae	Usa	5	24
SAMN13523944	Klebsiella pneumoniae	Usa	7	15
SAMN13523943	Klebsiella pneumoniae	Usa	7	17
SAMN13523942	Klebsiella pneumoniae	Usa	8	18
SAMN13523941	Klebsiella pneumoniae	Usa	6	22
SAMN13523940	Klebsiella pneumoniae	Usa	6	17
SAMN13523939	Klebsiella pneumoniae	Usa	5	18
SAMN13523938	Klebsiella pneumoniae	Usa	5	18
SAMN13523937	Klebsiella pneumoniae	Usa	5	21
SAMN13523936	Klebsiella pneumoniae	Usa	6	22
SAMN13523935	Klebsiella pneumoniae	Usa	7	22
SAMN13523934	Klebsiella pneumoniae	Usa	6	17
SAMN13523933	Klebsiella pneumoniae	Usa	7	21
SAMN13523932	Klebsiella pneumoniae	Usa	5	21
SAMN13523931	Klebsiella pneumoniae	Usa	5	17
SAMN13523796	Klebsiella pneumoniae	Usa	5	17
SAMN13523930	Klebsiella pneumoniae	Usa	5	17
SAMN13523928	Klebsiella pneumoniae	Usa	5	17
SAMN13523927	Klebsiella pneumoniae	Usa	5	17
SAMN13523926	Klebsiella pneumoniae	Usa	5	17
SAMN13523925	Klebsiella pneumoniae	Usa	5	17
SAMN13523924	Klebsiella pneumoniae	Usa	5	17
SAMN13523923	Klebsiella pneumoniae	Usa	6	17
SAMN13523922	Klebsiella pneumoniae	Usa	7	17
SAMN13523921	Klebsiella pneumoniae	Usa	9	18
SAMN13523795	Klebsiella pneumoniae	Usa	5	18
SAMN13523920	Klebsiella pneumoniae	Usa	6	24
SAMN13523919	Klebsiella pneumoniae	Usa	5	24
SAMN13523918	Klebsiella pneumoniae	Usa	5	17
SAMN13523917	Klebsiella pneumoniae	Usa	6	17
SAMN13523916	Klebsiella pneumoniae	Usa	5	17
SAMN13523915	Klebsiella pneumoniae	Usa	5	21
SAMN13523914	Klebsiella pneumoniae	Usa	8	18
SAMN13523913	Klebsiella pneumoniae	Usa	5	17
SAMN13523912	Klebsiella pneumoniae	Usa	6	18
SAMN13523911	Klebsiella pneumoniae	Usa	5	20
SAMN13523794	Klebsiella pneumoniae	Usa	10	28
SAMN13523910	Klebsiella pneumoniae	Usa	5	21
SAMN13523909	Klebsiella pneumoniae	Usa	5	17
SAMN13523908	Klebsiella pneumoniae	Usa	5	18
SAMN13523907	Klebsiella pneumoniae	Usa	5	17
SAMN13523906	Klebsiella pneumoniae	Usa	8	18
SAMN13523905	Klebsiella pneumoniae	Usa	8	24
SAMN13523904	Klebsiella pneumoniae	Usa	5	19
SAMN13523903	Klebsiella pneumoniae	Usa	5	19
SAMN13523902	Klebsiella pneumoniae	Usa	5	17
SAMN13523901	Klebsiella pneumoniae	Usa	7	18
SAMN13523793	Klebsiella pneumoniae	Usa	5	3
SAMN13523900	Klebsiella pneumoniae	Usa	10	12
SAMN13523899	Klebsiella pneumoniae	Usa	5	17
SAMN13523898	Klebsiella pneumoniae	Usa	5	17
SAMN13523897	Klebsiella pneumoniae	Usa	5	17
SAMN13523896	Klebsiella pneumoniae	Usa	5	17
SAMN13523895	Klebsiella pneumoniae	Usa	7	17
SAMN13523894	Klebsiella pneumoniae	Usa	8	18
SAMN13523893	Klebsiella pneumoniae	Usa	5	17
SAMN13523892	Klebsiella pneumoniae	Usa	6	22
SAMN13523891	Klebsiella pneumoniae	Usa	6	22
SAMN13523792	Klebsiella pneumoniae	Usa	8	18
SAMN13523890	Klebsiella pneumoniae	Usa	8	21
SAMN13523889	Klebsiella pneumoniae	Usa	5	17
SAMN13523888	Klebsiella pneumoniae	Usa	5	17
SAMN13523887	Klebsiella pneumoniae	Usa	6	22
SAMN13523886	Klebsiella pneumoniae	Usa	6	22
SAMN13523885	Klebsiella pneumoniae	Usa	9	12
SAMN13523884	Klebsiella pneumoniae	Usa	8	21
SAMN13523883	Klebsiella pneumoniae	Usa	5	17
SAMN13523882	Klebsiella pneumoniae	Usa	5	17
SAMN13523881	Klebsiella pneumoniae	Usa	5	17
SAMN13523791	Klebsiella pneumoniae	Usa	5	21
SAMN13523782	Klebsiella pneumoniae	Usa	8	17
SAMN13523781	Klebsiella pneumoniae	Usa	8	17
SAMN17773724	Klebsiella pneumoniae	Turkey	16	22
SAMN20362514	Klebsiella pneumoniae	Usa	5	24
SAMN20362519	Klebsiella pneumoniae	Usa	5	17
SAMN20362518	Klebsiella pneumoniae	Usa	7	24
SAMN20362517	Klebsiella pneumoniae	Usa	9	18
SAMN20362515	Klebsiella pneumoniae	Usa	7	3
SAMN20525726	Klebsiella pneumoniae	China	17	22
SAMN14783704	Klebsiella pneumoniae	Brazil	8	25
SAMN14783703	Klebsiella pneumoniae	Brazil	8	25
SAMN14783702	Klebsiella pneumoniae	Brazil	8	11
SAMN26101548	Klebsiella pneumoniae	Usa	5	30
SAMN26101459	Klebsiella pneumoniae	Usa	5	25
SAMN20525699	Klebsiella pneumoniae	China	14	25
SAMN20525719	Klebsiella pneumoniae	China	20	18
SAMN27755385	Klebsiella pneumoniae	China	5	3
SAMN27864472	Klebsiella pneumoniae	China	8	13
SAMN27865097	Klebsiella pneumoniae	China	14	22
SAMN27865099	Klebsiella pneumoniae	China	9	9
SAMN27924902	Klebsiella pneumoniae	China	11	9
SAMN27925759	Klebsiella pneumoniae	China	11	4
SAMN27925760	Klebsiella pneumoniae	China	9	13
SAMN27925788	Klebsiella pneumoniae	China	10	3
SAMN27925674	Klebsiella pneumoniae	China	11	4
SAMN27925892	Klebsiella pneumoniae	China	9	13
SAMN27925917	Klebsiella pneumoniae	China	13	16
SAMN23617026	Klebsiella pneumoniae	China	5	19
SAMN26982150	Klebsiella pneumoniae	China	7	17
SAMN27533059	Klebsiella pneumoniae	India	5	30
SAMN27533048	Klebsiella pneumoniae	India	18	24
SAMN27533473	Klebsiella pneumoniae	India	15	20
SAMN27533061	Klebsiella pneumoniae	India	5	3
SAMN39839089	Klebsiella pneumoniae	Nigeria	12	24
SAMN41415674	Klebsiella pneumoniae	India	6	17
SAMN41415676	Klebsiella pneumoniae	India	6	30
SAMN41415851	Klebsiella pneumoniae	India	6	24
SAMN41415687	Klebsiella pneumoniae	India	8	27
SAMN41415635	Klebsiella pneumoniae	India	11	33
SAMN42903853	Klebsiella pneumoniae	India	8	27
SAMN42903497	Klebsiella pneumoniae	India	5	20
SAMN42903525	Klebsiella pneumoniae	India	5	20
SAMN42903855	Klebsiella pneumoniae	India	5	24
SAMN42903600	Klebsiella pneumoniae	India	5	24
SAMN42903590	Klebsiella pneumoniae	India	20	32
SAMN42934511	Klebsiella pneumoniae	India	5	17
SAMN42934510	Klebsiella pneumoniae	India	5	20
SAMN42934575	Klebsiella pneumoniae	India	5	30
SAMN42955091	Klebsiella pneumoniae	China	8	7
SAMN42955092	Klebsiella pneumoniae	China	9	3
SAMN42955090	Klebsiella pneumoniae	China	8	7
SAMN42955088	Klebsiella pneumoniae	China	11	22
SAMN42955089	Klebsiella pneumoniae	China	5	19
SAMN42955087	Klebsiella pneumoniae	China	5	19
SAMN42955085	Klebsiella pneumoniae	China	7	3
SAMN42955084	Klebsiella pneumoniae	China	8	3
SAMN42955086	Klebsiella pneumoniae	China	5	19
SAMN42955083	Klebsiella pneumoniae	China	5	19
SAMN42955082	Klebsiella pneumoniae	China	8	3
SAMN42955081	Klebsiella pneumoniae	China	5	23
SAMN42955079	Klebsiella pneumoniae	China	5	23
SAMN42955080	Klebsiella pneumoniae	China	5	23
SAMN42955078	Klebsiella pneumoniae	China	5	23
SAMN42955077	Klebsiella pneumoniae	China	8	3
SAMN42955076	Klebsiella pneumoniae	China	11	22
SAMN42955074	Klebsiella pneumoniae	China	8	3
SAMN42955075	Klebsiella pneumoniae	China	8	7
SAMN42955073	Klebsiella pneumoniae	China	8	3
SAMN42955072	Klebsiella pneumoniae	China	8	7
SAMN42955071	Klebsiella pneumoniae	China	11	22
SAMN42955068	Klebsiella pneumoniae	China	11	22
SAMN42955070	Klebsiella pneumoniae	China	21	25
SAMN42955069	Klebsiella pneumoniae	China	11	22
SAMN42955067	Klebsiella pneumoniae	China	11	22
SAMN42955066	Klebsiella pneumoniae	China	11	22
SAMN42955065	Klebsiella pneumoniae	China	8	11
SAMN42955063	Klebsiella pneumoniae	China	8	7
SAMN42955061	Klebsiella pneumoniae	China	9	19
SAMN42955064	Klebsiella pneumoniae	China	11	22
SAMN42955062	Klebsiella pneumoniae	China	11	22
SAMN42955060	Klebsiella pneumoniae	China	8	7
SAMN42955057	Klebsiella pneumoniae	China	8	7
SAMN42955059	Klebsiella pneumoniae	China	9	7
SAMN42955058	Klebsiella pneumoniae	China	5	1
SAMN42955056	Klebsiella pneumoniae	China	5	1
SAMN42955055	Klebsiella pneumoniae	China	8	3
SAMN42955053	Klebsiella pneumoniae	China	8	3
SAMN42955054	Klebsiella pneumoniae	China	5	1
SAMN42955052	Klebsiella pneumoniae	China	7	3
SAMN42955051	Klebsiella pneumoniae	China	8	3
SAMN42955049	Klebsiella pneumoniae	China	5	15
SAMN42955048	Klebsiella pneumoniae	China	5	15
SAMN42955050	Klebsiella pneumoniae	China	8	7
SAMN42955047	Klebsiella pneumoniae	China	8	7
SAMN42955046	Klebsiella pneumoniae	China	8	7
SAMN42955045	Klebsiella pneumoniae	China	7	23
SAMN42955044	Klebsiella pneumoniae	China	5	2
SAMN42955041	Klebsiella pneumoniae	China	5	1
SAMN42955043	Klebsiella pneumoniae	China	5	20
SAMN42955040	Klebsiella pneumoniae	China	5	20
SAMN42955042	Klebsiella pneumoniae	China	11	5
SAMN42955038	Klebsiella pneumoniae	China	5	2
SAMN42955039	Klebsiella pneumoniae	China	9	19
SAMN42955037	Klebsiella pneumoniae	China	5	20
SAMN42955036	Klebsiella pneumoniae	China	5	1
SAMN42955034	Klebsiella pneumoniae	China	8	1
SAMN42955032	Klebsiella pneumoniae	China	5	1
SAMN42955035	Klebsiella pneumoniae	China	7	22
SAMN42955033	Klebsiella pneumoniae	China	11	22
SAMN42955031	Klebsiella pneumoniae	China	9	19
SAMN42955029	Klebsiella pneumoniae	China	7	3
SAMN42955030	Klebsiella pneumoniae	China	5	15
SAMN42955028	Klebsiella pneumoniae	China	6	19
SAMN42955026	Klebsiella pneumoniae	China	6	15
SAMN42955027	Klebsiella pneumoniae	China	10	22
SAMN42955024	Klebsiella pneumoniae	China	5	1
SAMN42955025	Klebsiella pneumoniae	China	8	7
SAMN42955023	Klebsiella pneumoniae	China	5	2
SAMN42955022	Klebsiella pneumoniae	China	5	20
SAMN42955021	Klebsiella pneumoniae	China	5	28
SAMN42955020	Klebsiella pneumoniae	China	8	3
SAMN42955018	Klebsiella pneumoniae	China	6	2
SAMN42955019	Klebsiella pneumoniae	China	15	22
SAMN42955017	Klebsiella pneumoniae	China	7	21
SAMN42955016	Klebsiella pneumoniae	China	5	2
SAMN42955014	Klebsiella pneumoniae	China	8	7
SAMN42955013	Klebsiella pneumoniae	China	8	7
SAMN42955012	Klebsiella pneumoniae	China	8	7
SAMN42955011	Klebsiella pneumoniae	China	5	2
SAMN42955010	Klebsiella pneumoniae	China	8	7
SAMN42955015	Klebsiella pneumoniae	China	8	7
SAMN42955009	Klebsiella pneumoniae	China	8	3
SAMN42955008	Klebsiella pneumoniae	China	7	1
SAMN42955007	Klebsiella pneumoniae	China	8	3
SAMN42955006	Klebsiella pneumoniae	China	8	7
SAMN42955002	Klebsiella pneumoniae	China	10	22
SAMN42955005	Klebsiella pneumoniae	China	8	7
SAMN42955003	Klebsiella pneumoniae	China	10	22
SAMN42955004	Klebsiella pneumoniae	China	8	3
SAMN42955001	Klebsiella pneumoniae	China	10	22
SAMN42954996	Klebsiella pneumoniae	China	8	3
SAMN42955000	Klebsiella pneumoniae	China	10	22
SAMN42954999	Klebsiella pneumoniae	China	10	22
SAMN42954998	Klebsiella pneumoniae	China	11	22
SAMN42954997	Klebsiella pneumoniae	China	8	3
SAMN42954995	Klebsiella pneumoniae	China	8	3
SAMN42954994	Klebsiella pneumoniae	China	8	7
SAMN42954991	Klebsiella pneumoniae	China	6	19
SAMN42954993	Klebsiella pneumoniae	China	6	19
SAMN42954992	Klebsiella pneumoniae	China	17	19
SAMN42954988	Klebsiella pneumoniae	China	5	6
SAMN42954990	Klebsiella pneumoniae	China	6	15
SAMN42954986	Klebsiella pneumoniae	China	5	1
SAMN42954989	Klebsiella pneumoniae	China	7	21
SAMN42954987	Klebsiella pneumoniae	China	6	23
SAMN42954984	Klebsiella pneumoniae	China	7	20
SAMN42954981	Klebsiella pneumoniae	China	12	19
SAMN42954985	Klebsiella pneumoniae	China	6	23
SAMN42954982	Klebsiella pneumoniae	China	6	22
SAMN42954983	Klebsiella pneumoniae	China	6	21
SAMN42954980	Klebsiella pneumoniae	China	12	20
SAMN42954979	Klebsiella pneumoniae	China	5	20
SAMN42954978	Klebsiella pneumoniae	China	5	28
SAMN42954976	Klebsiella pneumoniae	China	9	19
SAMN42954975	Klebsiella pneumoniae	China	6	19
SAMN42954977	Klebsiella pneumoniae	China	11	22
SAMN42954974	Klebsiella pneumoniae	China	6	19
SAMN42954973	Klebsiella pneumoniae	China	5	28
SAMN42954972	Klebsiella pneumoniae	China	7	20
SAMN42954971	Klebsiella pneumoniae	China	6	19
SAMN42954969	Klebsiella pneumoniae	China	6	19
SAMN42954970	Klebsiella pneumoniae	China	6	20
SAMN42954967	Klebsiella pneumoniae	China	5	22
SAMN42954968	Klebsiella pneumoniae	China	6	19
SAMN42954964	Klebsiella pneumoniae	China	8	27
SAMN42954965	Klebsiella pneumoniae	China	6	19
SAMN42954966	Klebsiella pneumoniae	China	6	19
SAMN42954962	Klebsiella pneumoniae	China	6	15
SAMN42954963	Klebsiella pneumoniae	China	8	27
SAMN42954961	Klebsiella pneumoniae	China	6	19
SAMN42954958	Klebsiella pneumoniae	China	5	23
SAMN42954957	Klebsiella pneumoniae	China	5	23
SAMN42954959	Klebsiella pneumoniae	China	11	22
SAMN42954960	Klebsiella pneumoniae	China	6	19
SAMN42954956	Klebsiella pneumoniae	China	5	19
SAMN42954952	Klebsiella pneumoniae	China	16	23
SAMN42954955	Klebsiella pneumoniae	China	5	23
SAMN42954954	Klebsiella pneumoniae	China	5	23
SAMN42954951	Klebsiella pneumoniae	China	5	19
SAMN42954953	Klebsiella pneumoniae	China	5	15
SAMN42954949	Klebsiella pneumoniae	China	5	19
SAMN42954950	Klebsiella pneumoniae	China	8	5
SAMN42954947	Klebsiella pneumoniae	China	5	15
SAMN42954948	Klebsiella pneumoniae	China	12	23
SAMN42954946	Klebsiella pneumoniae	China	5	5
SAMN42954945	Klebsiella pneumoniae	China	8	5
SAMN42954944	Klebsiella pneumoniae	China	9	5
SAMN42954942	Klebsiella pneumoniae	China	17	20
SAMN42954941	Klebsiella pneumoniae	China	5	23
SAMN42954943	Klebsiella pneumoniae	China	5	22
SAMN42954939	Klebsiella pneumoniae	China	8	5
SAMN42954936	Klebsiella pneumoniae	China	5	22
SAMN42954940	Klebsiella pneumoniae	China	6	25
SAMN42954938	Klebsiella pneumoniae	China	5	2
SAMN42954937	Klebsiella pneumoniae	China	19	23
SAMN42954935	Klebsiella pneumoniae	China	8	5
SAMN42954934	Klebsiella pneumoniae	China	5	5
SAMN42954931	Klebsiella pneumoniae	China	5	23
SAMN42954933	Klebsiella pneumoniae	China	5	22
SAMN42954932	Klebsiella pneumoniae	China	5	1
SAMN42954929	Klebsiella pneumoniae	China	5	23
SAMN42954927	Klebsiella pneumoniae	China	8	10
SAMN42954930	Klebsiella pneumoniae	China	5	23
SAMN42954928	Klebsiella pneumoniae	China	5	24
SAMN42954926	Klebsiella pneumoniae	China	5	15
SAMN42954925	Klebsiella pneumoniae	China	14	26
SAMN42954922	Klebsiella pneumoniae	China	5	20
SAMN42954923	Klebsiella pneumoniae	China	5	23
SAMN42954924	Klebsiella pneumoniae	China	12	23
SAMN42954921	Klebsiella pneumoniae	China	5	18
SAMN42954920	Klebsiella pneumoniae	China	5	20
SAMN42954918	Klebsiella pneumoniae	China	5	20
SAMN42954916	Klebsiella pneumoniae	China	5	29
SAMN42954917	Klebsiella pneumoniae	China	5	22
SAMN42954915	Klebsiella pneumoniae	China	5	2
SAMN42954919	Klebsiella pneumoniae	China	5	18
SAMN42954913	Klebsiella pneumoniae	China	5	10
SAMN42954914	Klebsiella pneumoniae	China	5	5
SAMN42954912	Klebsiella pneumoniae	China	5	23
SAMN42954911	Klebsiella pneumoniae	China	8	5
SAMN42954910	Klebsiella pneumoniae	China	5	19
SAMN43016737	Klebsiella pneumoniae	India	11	30
SAMN43016739	Klebsiella pneumoniae	India	4	32
SAMN43016738	Klebsiella pneumoniae	India	3	30
SAMN43016740	Klebsiella pneumoniae	India	34	11
SAMN43016814	Klebsiella pneumoniae	India	6	23
SAMN43016816	Klebsiella pneumoniae	India	29	11
SAMN43016819	Klebsiella pneumoniae	India	11	30
SAMN42934574	Klebsiella pneumoniae	India	5	17
SAMN37231267	Klebsiella pneumoniae	Usa	7	1
SAMN44249570	Klebsiella pneumoniae	Bangladesh	20	9
SAMN43955513	Klebsiella pneumoniae	India	6	23
SAMN43955511	Klebsiella pneumoniae	India	6	23
SAMN43955510	Klebsiella pneumoniae	India	5	30
SAMN43955509	Klebsiella pneumoniae	India	5	30
SAMN43955508	Klebsiella pneumoniae	India	6	20
SAMN43955506	Klebsiella pneumoniae	India	5	20
SAMN43955503	Klebsiella pneumoniae	India	5	7
SAMN43955504	Klebsiella pneumoniae	India	5	24
SAMN43955502	Klebsiella pneumoniae	India	5	7
SAMN43955501	Klebsiella pneumoniae	India	5	4
SAMN43955500	Klebsiella pneumoniae	India	5	20
SAMN43955499	Klebsiella pneumoniae	India	5	17
SAMN43955498	Klebsiella pneumoniae	India	9	22
SAMN43955497	Klebsiella pneumoniae	India	6	19
SAMN43955496	Klebsiella pneumoniae	India	5	7
SAMN43955495	Klebsiella pneumoniae	India	5	18
SAMN34896687	Klebsiella pneumoniae	India	5	3
SAMN34896691	Klebsiella pneumoniae	India	8	4
SAMN34896692	Klebsiella pneumoniae	India	5	3
SAMN46417755	Klebsiella pneumoniae	Usa	7	30
SAMN46417750	Klebsiella pneumoniae	Usa	6	42
SAMN45025666	Klebsiella pneumoniae	Bangladesh	5	20
SAMN43955505	Klebsiella pneumoniae	India	5	30
SAMN43955512	Klebsiella pneumoniae	India	5	30
SAMN46042279	Klebsiella pneumoniae	India	8	27
SAMN03165750	Listeria monocytogenes	Usa	2	1
SAMN03272682	Listeria monocytogenes	Usa	2	1
SAMN03755383	Listeria monocytogenes	Usa	2	1
SAMN03801239	Listeria monocytogenes	Usa	2	1
SAMN03801240	Listeria monocytogenes	Usa	2	1
SAMN03801241	Listeria monocytogenes	Usa	2	1
SAMN03285200	Listeria monocytogenes	Usa	2	1
SAMN03285197	Listeria monocytogenes	Usa	2	1
SAMN03285202	Listeria monocytogenes	Usa	2	1
SAMN03285198	Listeria monocytogenes	Usa	2	1
SAMN03285201	Listeria monocytogenes	Usa	2	1
SAMN03277785	Listeria monocytogenes	Unknown	2	1
SAMN04506951	Listeria monocytogenes	Usa	2	1
SAMN04506955	Listeria monocytogenes	Usa	2	1
SAMN04506956	Listeria monocytogenes	Usa	2	1
SAMN04506957	Listeria monocytogenes	Usa	2	1
SAMN04506960	Listeria monocytogenes	Usa	2	1
SAMN04506961	Listeria monocytogenes	Usa	2	1
SAMN04506963	Listeria monocytogenes	Usa	2	1
SAMN04506934	Listeria monocytogenes	Usa	2	1
SAMN04506936	Listeria monocytogenes	Usa	2	1
SAMN04506943	Listeria monocytogenes	Usa	2	1
SAMN04506944	Listeria monocytogenes	Usa	2	1
SAMN04506946	Listeria monocytogenes	Usa	2	1
SAMN04506947	Listeria monocytogenes	Usa	2	1
SAMN04539445	Listeria monocytogenes	Usa	2	2
SAMN04539450	Listeria monocytogenes	Usa	2	1
SAMN04539443	Listeria monocytogenes	Usa	2	1
SAMN04539449	Listeria monocytogenes	Usa	2	2
SAMN04539452	Listeria monocytogenes	Usa	2	1
SAMN04539454	Listeria monocytogenes	Usa	2	1
SAMN04539455	Listeria monocytogenes	Usa	2	1
SAMN04539456	Listeria monocytogenes	Usa	2	1
SAMN04547028	Listeria monocytogenes	Usa	2	1
SAMN04547029	Listeria monocytogenes	Usa	2	1
SAMN04547031	Listeria monocytogenes	Usa	2	1
SAMN04547037	Listeria monocytogenes	Usa	2	1
SAMN04547039	Listeria monocytogenes	Usa	2	1
SAMN04547041	Listeria monocytogenes	Usa	2	1
SAMN04539444	Listeria monocytogenes	Usa	2	2
SAMN04547043	Listeria monocytogenes	Usa	2	1
SAMN04575383	Listeria monocytogenes	Usa	2	1
SAMN04575384	Listeria monocytogenes	Usa	3	2
SAMN04575385	Listeria monocytogenes	Usa	2	2
SAMN04575388	Listeria monocytogenes	Usa	2	1
SAMN04575389	Listeria monocytogenes	Usa	2	1
SAMN04575405	Listeria monocytogenes	Usa	2	1
SAMN04575406	Listeria monocytogenes	Usa	2	1
SAMN04575407	Listeria monocytogenes	Usa	2	1
SAMN04575409	Listeria monocytogenes	Usa	2	1
SAMN04575410	Listeria monocytogenes	Usa	2	1
SAMN04575413	Listeria monocytogenes	Usa	2	1
SAMN04575415	Listeria monocytogenes	Usa	2	1
SAMN04575416	Listeria monocytogenes	Usa	2	1
SAMN04575417	Listeria monocytogenes	Usa	2	1
SAMN04575418	Listeria monocytogenes	Usa	2	1
SAMN04575422	Listeria monocytogenes	Usa	2	1
SAMN04575424	Listeria monocytogenes	Usa	2	1
SAMN04575428	Listeria monocytogenes	Usa	2	1
SAMN04575429	Listeria monocytogenes	Usa	2	1
SAMN04575430	Listeria monocytogenes	Usa	2	1
SAMN04575432	Listeria monocytogenes	Usa	2	1
SAMN04575436	Listeria monocytogenes	Usa	2	1
SAMN04575438	Listeria monocytogenes	Usa	3	3
SAMN04575440	Listeria monocytogenes	Usa	2	1
SAMN04575443	Listeria monocytogenes	Usa	2	1
SAMN05191811	Listeria monocytogenes	Usa	2	1
SAMN05191810	Listeria monocytogenes	Usa	2	1
SAMN05191812	Listeria monocytogenes	Usa	2	1
SAMN05191813	Listeria monocytogenes	Usa	2	1
SAMN05191814	Listeria monocytogenes	Usa	2	1
SAMN04932628	Listeria monocytogenes	Australia	2	3
SAMN06561803	Listeria monocytogenes	Usa	2	1
SAMN06760093	Listeria monocytogenes	Usa	2	2
SAMN04958320	Listeria monocytogenes	Italy	3	2
SAMN04958319	Listeria monocytogenes	Italy	2	1
SAMN04530841	Listeria monocytogenes	Italy	2	1
SAMN04600045	Listeria monocytogenes	Italy	2	5
SAMN04599880	Listeria monocytogenes	Italy	2	3
SAMN04599872	Listeria monocytogenes	Italy	2	1
SAMN04418006	Listeria monocytogenes	Italy	2	2
SAMN04530849	Listeria monocytogenes	Italy	2	1
SAMN04530846	Listeria monocytogenes	Italy	2	5
SAMN04530845	Listeria monocytogenes	Italy	2	3
SAMN04600044	Listeria monocytogenes	Italy	2	5
SAMN04600010	Listeria monocytogenes	Italy	2	5
SAMN04599975	Listeria monocytogenes	Italy	2	1
SAMN04599974	Listeria monocytogenes	Italy	2	1
SAMN04530848	Listeria monocytogenes	Italy	2	5
SAMN04530853	Listeria monocytogenes	Italy	2	7
SAMN04530851	Listeria monocytogenes	Italy	2	4
SAMN04530850	Listeria monocytogenes	Italy	2	5
SAMN08097581	Listeria monocytogenes	Usa	2	1
SAMN07552046	Listeria monocytogenes	Usa	2	1
SAMN07552031	Listeria monocytogenes	Usa	2	1
SAMN07552032	Listeria monocytogenes	Usa	2	1
SAMN07552045	Listeria monocytogenes	Usa	2	1
SAMN08287555	Listeria monocytogenes	Usa	2	7
SAMN08287520	Listeria monocytogenes	Usa	2	7
SAMN09290325	Listeria monocytogenes	Usa	2	1
SAMN08801561	Listeria monocytogenes	Canada	2	7
SAMN09947967	Listeria monocytogenes	Switzerland	2	2
SAMN09947965	Listeria monocytogenes	Switzerland	2	2
SAMN09947946	Listeria monocytogenes	Switzerland	2	1
SAMN09947944	Listeria monocytogenes	Switzerland	2	3
SAMN09947896	Listeria monocytogenes	Switzerland	2	1
SAMN09947884	Listeria monocytogenes	Switzerland	2	1
SAMN03285199	Listeria monocytogenes	Usa	2	1
SAMN10230502	Listeria monocytogenes	Switzerland	2	1
SAMN11102773	Listeria monocytogenes	Usa	2	1
SAMN11102911	Listeria monocytogenes	Usa	2	1
SAMN11102890	Listeria monocytogenes	Usa	2	1
SAMN11102887	Listeria monocytogenes	Usa	2	1
SAMN12547590	Listeria monocytogenes	Usa	2	1
SAMN12547587	Listeria monocytogenes	Usa	2	1
SAMN12642147	Listeria monocytogenes	Usa	2	1
SAMN12642333	Listeria monocytogenes	Usa	2	1
SAMN12684842	Listeria monocytogenes	Usa	2	1
SAMN12684872	Listeria monocytogenes	Usa	2	1
SAMEA5342399	Listeria monocytogenes	United Kingdom	2	1
SAMN15368433	Listeria monocytogenes	Finland	2	2
SAMN15368415	Listeria monocytogenes	Finland	2	1
SAMN15368379	Listeria monocytogenes	Finland	2	1
SAMN15368273	Listeria monocytogenes	Switzerland	2	1
SAMN15368270	Listeria monocytogenes	Switzerland	2	3
SAMN15368219	Listeria monocytogenes	Switzerland	2	7
SAMN15368217	Listeria monocytogenes	Switzerland	2	1
SAMN15368201	Listeria monocytogenes	Switzerland	2	1
SAMN15368199	Listeria monocytogenes	Switzerland	2	1
SAMN15368175	Listeria monocytogenes	Switzerland	2	1
SAMN15368172	Listeria monocytogenes	Switzerland	2	1
SAMN11658274	Listeria monocytogenes	Slovenia	2	2
SAMN17768206	Listeria monocytogenes	Usa	2	1
SAMN17767917	Listeria monocytogenes	Ireland	2	1
SAMN18823114	Listeria monocytogenes	Usa	2	1
SAMN18823121	Listeria monocytogenes	Usa	2	1
SAMN19572181	Listeria monocytogenes	Usa	2	1
SAMN19716586	Listeria monocytogenes	Usa	2	1
SAMN19716585	Listeria monocytogenes	Usa	2	1
SAMN19716578	Listeria monocytogenes	Usa	2	8
SAMN18056368	Listeria monocytogenes	Finland	2	1
SAMN18056339	Listeria monocytogenes	Finland	2	1
SAMN18056329	Listeria monocytogenes	Finland	2	1
SAMN18056323	Listeria monocytogenes	Finland	2	1
SAMN18056285	Listeria monocytogenes	Finland	2	7
SAMN18056284	Listeria monocytogenes	Finland	2	7
SAMN18056281	Listeria monocytogenes	Finland	2	7
SAMN18056280	Listeria monocytogenes	Finland	2	7
SAMN18056279	Listeria monocytogenes	Finland	2	7
SAMN18056273	Listeria monocytogenes	Finland	2	7
SAMN18056272	Listeria monocytogenes	Finland	2	7
SAMN18056271	Listeria monocytogenes	Finland	2	7
SAMN18056270	Listeria monocytogenes	Finland	2	7
SAMN18056268	Listeria monocytogenes	Finland	2	7
SAMN18056264	Listeria monocytogenes	Finland	2	7
SAMN18056265	Listeria monocytogenes	Finland	2	7
SAMN18056262	Listeria monocytogenes	Finland	2	7
SAMN18056260	Listeria monocytogenes	Finland	2	7
SAMN18056261	Listeria monocytogenes	Finland	2	7
SAMN18056258	Listeria monocytogenes	Finland	2	7
SAMN18056259	Listeria monocytogenes	Finland	2	7
SAMN18056257	Listeria monocytogenes	Finland	2	7
SAMN18056256	Listeria monocytogenes	Finland	2	7
SAMN18056240	Listeria monocytogenes	Finland	2	1
SAMN18056230	Listeria monocytogenes	Finland	2	1
SAMN18056225	Listeria monocytogenes	Finland	2	1
SAMN18056207	Listeria monocytogenes	Finland	2	7
SAMN18056206	Listeria monocytogenes	Finland	2	7
SAMN18868233	Listeria monocytogenes	Australia	2	1
SAMN20115123	Listeria monocytogenes	Norway	2	2
SAMN28661695	Listeria monocytogenes	Ethiopia	2	7
SAMN28661694	Listeria monocytogenes	Ethiopia	2	7
SAMN28661693	Listeria monocytogenes	Ethiopia	2	7
SAMN28661688	Listeria monocytogenes	Ethiopia	2	7
SAMN28661633	Listeria monocytogenes	Ethiopia	2	7
SAMN28661632	Listeria monocytogenes	Ethiopia	2	7
SAMN28661661	Listeria monocytogenes	Ethiopia	2	7
SAMN28661660	Listeria monocytogenes	Ethiopia	2	7
SAMN28661659	Listeria monocytogenes	Ethiopia	2	7
SAMN28661644	Listeria monocytogenes	Ethiopia	2	7
SAMN28661702	Listeria monocytogenes	Ethiopia	2	7
SAMN28661698	Listeria monocytogenes	Ethiopia	2	7
SAMN28661713	Listeria monocytogenes	Ethiopia	2	7
SAMN28661689	Listeria monocytogenes	Ethiopia	2	7
SAMN31580269	Listeria monocytogenes	Slovakia	2	7
SAMN31580274	Listeria monocytogenes	Slovakia	2	7
SAMN31580273	Listeria monocytogenes	Slovakia	2	7
SAMN31580268	Listeria monocytogenes	Slovakia	2	7
SAMN31580266	Listeria monocytogenes	Slovakia	2	7
SAMN31580275	Listeria monocytogenes	Slovakia	2	7
SAMN31580276	Listeria monocytogenes	Slovakia	2	7
SAMN31580272	Listeria monocytogenes	Slovakia	2	7
SAMN31580267	Listeria monocytogenes	Slovakia	2	7
SAMN31580270	Listeria monocytogenes	Slovakia	2	7
SAMN31580271	Listeria monocytogenes	Slovakia	2	7
SAMN33361673	Listeria monocytogenes	Slovakia	2	7
SAMN33938981	Listeria monocytogenes	Usa	2	1
SAMN34996416	Listeria monocytogenes	Usa	2	1
SAMN34996415	Listeria monocytogenes	Usa	2	1
SAMN34079378	Listeria monocytogenes	Portugal	2	3
SAMN37046977	Listeria monocytogenes	Usa	2	1
SAMN37046976	Listeria monocytogenes	Usa	2	1
SAMN37046965	Listeria monocytogenes	Usa	3	3
SAMN37046961	Listeria monocytogenes	Usa	2	1
SAMN37046958	Listeria monocytogenes	Usa	2	8
SAMN37046953	Listeria monocytogenes	Usa	2	1
SAMN40580178	Listeria monocytogenes	Usa	2	1
SAMN40017577	Listeria monocytogenes	Unknown	2	1
SAMN40017574	Listeria monocytogenes	Unknown	2	1
SAMN40017571	Listeria monocytogenes	Unknown	2	1
SAMN40017570	Listeria monocytogenes	Unknown	2	1
SAMN40017568	Listeria monocytogenes	Unknown	2	2
SAMN40017566	Listeria monocytogenes	Unknown	2	1
SAMN40017563	Listeria monocytogenes	Unknown	2	3
SAMN41851402	Listeria monocytogenes	Usa	2	1
SAMN35177967	Listeria monocytogenes	Montenegro	2	1
SAMN42466928	Listeria monocytogenes	Usa	2	1
SAMN42466926	Listeria monocytogenes	Usa	3	1
SAMN42466924	Listeria monocytogenes	Usa	2	1
SAMN43867662	Listeria monocytogenes	Usa	2	1
SAMN44302239	Listeria monocytogenes	Kosovo	2	3
SAMN44302215	Listeria monocytogenes	Kosovo	2	1
SAMN44302216	Listeria monocytogenes	Kosovo	2	2
SAMN47264644	Listeria monocytogenes	Usa	2	1
SAMN47264643	Listeria monocytogenes	Usa	2	1
SAMN10478457	Pseudomonas aeruginosa	Australia	10	16
SAMN33008669	Pseudomonas aeruginosa	Usa	9	8
SAMN44672002	Pseudomonas aeruginosa	India	9	1
SAMN44672000	Pseudomonas aeruginosa	India	9	1
SAMN02378199	Salmonella enterica	Usa	2	3
SAMN02261175	Salmonella enterica	Usa	2	4
SAMN02261176	Salmonella enterica	Usa	2	4
SAMN02261177	Salmonella enterica	Usa	2	4
SAMN02314188	Salmonella enterica	Usa	2	3
SAMN02314189	Salmonella enterica	Usa	2	3
SAMN02314174	Salmonella enterica	Usa	3	4
SAMN02314177	Salmonella enterica	Usa	3	4
SAMN02314180	Salmonella enterica	Usa	2	4
SAMN02314181	Salmonella enterica	Usa	2	4
SAMN02222933	Salmonella enterica	Usa	2	3
SAMN02222934	Salmonella enterica	Usa	2	4
SAMN01902336	Salmonella enterica	Usa	3	20
SAMN01816342	Salmonella enterica	Usa	2	4
SAMN02646816	Salmonella enterica	Usa	7	10
SAMN02645732	Salmonella enterica	Usa	2	3
SAMN02849933	Salmonella enterica	Usa	3	4
SAMN02849974	Salmonella enterica	Usa	3	4
SAMN02849978	Salmonella enterica	Usa	3	4
SAMN02849980	Salmonella enterica	Usa	3	4
SAMN02849981	Salmonella enterica	Usa	7	11
SAMN02902737	Salmonella enterica	Usa	8	4
SAMN02989089	Salmonella enterica	Usa	2	3
SAMN02989087	Salmonella enterica	Usa	2	3
SAMN02989088	Salmonella enterica	Usa	2	3
SAMN02902801	Salmonella enterica	Usa	2	4
SAMN03265701	Salmonella enterica	Usa	2	3
SAMN03702733	Salmonella enterica	Usa	3	3
SAMN03702732	Salmonella enterica	Usa	3	3
SAMN03576836	Salmonella enterica	Unknown	2	3
SAMN03576837	Salmonella enterica	Unknown	3	20
SAMN03576838	Salmonella enterica	Unknown	2	3
SAMN03576839	Salmonella enterica	Unknown	3	20
SAMN03576914	Salmonella enterica	Unknown	2	4
SAMN03576925	Salmonella enterica	Unknown	2	4
SAMN03576912	Salmonella enterica	Unknown	2	4
SAMN03576920	Salmonella enterica	Unknown	2	4
SAMN03576921	Salmonella enterica	Unknown	2	4
SAMN05367109	Salmonella enterica	Usa	2	3
SAMN05367112	Salmonella enterica	Usa	2	3
SAMN05390891	Salmonella enterica	Usa	2	4
SAMN05390910	Salmonella enterica	Usa	2	4
SAMN05390882	Salmonella enterica	Usa	2	4
SAMN05390889	Salmonella enterica	Usa	2	4
SAMN05390883	Salmonella enterica	Usa	2	4
SAMN05390911	Salmonella enterica	Usa	2	4
SAMN05390884	Salmonella enterica	Usa	2	4
SAMN05390885	Salmonella enterica	Usa	2	4
SAMN05390912	Salmonella enterica	Usa	2	4
SAMN05390890	Salmonella enterica	Usa	2	4
SAMN05390913	Salmonella enterica	Usa	2	4
SAMN05390888	Salmonella enterica	Usa	2	4
SAMN05390886	Salmonella enterica	Usa	2	4
SAMN05390892	Salmonella enterica	Usa	2	4
SAMN05390893	Salmonella enterica	Usa	2	4
SAMN05390894	Salmonella enterica	Usa	2	4
SAMN05390895	Salmonella enterica	Usa	2	4
SAMN05390906	Salmonella enterica	Usa	2	4
SAMN05390907	Salmonella enterica	Usa	2	4
SAMN05390909	Salmonella enterica	Usa	2	4
SAMN05390905	Salmonella enterica	Usa	2	4
SAMN03576915	Salmonella enterica	Unknown	2	4
SAMN05944939	Salmonella enterica	Unknown	2	4
SAMN06671992	Salmonella enterica	Usa	2	3
SAMN06460062	Salmonella enterica	Usa	2	3
SAMN07747771	Salmonella enterica	Usa	2	3
SAMN07747773	Salmonella enterica	Usa	2	3
SAMN08026505	Salmonella enterica	Usa	2	3
SAMN08026508	Salmonella enterica	Usa	2	3
SAMN08026503	Salmonella enterica	Usa	2	3
SAMN08026507	Salmonella enterica	Usa	2	3
SAMN08026506	Salmonella enterica	Usa	2	3
SAMN08166212	Salmonella enterica	Usa	2	3
SAMN09474887	Salmonella enterica	Usa	2	3
SAMN10505098	Salmonella enterica	Nigeria	2	3
SAMN10505118	Salmonella enterica	Nigeria	2	4
SAMN10505261	Salmonella enterica	Nigeria	3	3
SAMN10883276	Salmonella enterica	Usa	8	22
SAMN11896182	Salmonella enterica	Nigeria	3	3
SAMN12715008	Salmonella enterica	China	2	3
SAMN13685183	Salmonella enterica	Usa	2	3
SAMN14429410	Salmonella enterica	Usa	2	3
SAMN15417985	Salmonella enterica	Usa	5	3
SAMN04448431	Salmonella enterica	Usa	2	3
SAMN16874504	Salmonella enterica	Usa	8	3
SAMEA7176375	Salmonella enterica	South Africa	2	2
SAMN14979473	Salmonella enterica	Canada	2	3
SAMN17313332	Salmonella enterica	China	9	16
SAMN19730533	Salmonella enterica	Brazil	2	3
SAMN19730733	Salmonella enterica	Brazil	3	20
SAMN21215523	Salmonella enterica	Usa	3	4
SAMEA5208173	Salmonella enterica	France	2	3
SAMN23708099	Salmonella enterica	Usa	2	2
SAMN24370952	Salmonella enterica	Usa	2	3
SAMN26853298	Salmonella enterica	Usa	3	4
SAMN26853299	Salmonella enterica	Usa	3	4
SAMN27479801	Salmonella enterica	Canada	8	3
SAMN20568323	Salmonella enterica	France	2	3
SAMN20568322	Salmonella enterica	France	2	3
SAMN20568264	Salmonella enterica	France	2	3
SAMN20568317	Salmonella enterica	France	2	3
SAMN20568311	Salmonella enterica	France	2	3
SAMN20568310	Salmonella enterica	France	2	3
SAMN20568309	Salmonella enterica	France	2	3
SAMN20568268	Salmonella enterica	France	2	3
SAMN20568259	Salmonella enterica	France	2	3
SAMN20568258	Salmonella enterica	France	2	3
SAMN20568285	Salmonella enterica	France	2	3
SAMN20568525	Salmonella enterica	France	2	3
SAMN20568524	Salmonella enterica	France	2	3
SAMN20568521	Salmonella enterica	France	2	3
SAMN20568518	Salmonella enterica	France	2	3
SAMN20568284	Salmonella enterica	France	2	3
SAMN20568517	Salmonella enterica	France	2	3
SAMN20568516	Salmonella enterica	France	2	3
SAMN20568515	Salmonella enterica	France	2	3
SAMN20568514	Salmonella enterica	France	2	3
SAMN20568513	Salmonella enterica	France	2	3
SAMN20568509	Salmonella enterica	France	2	3
SAMN20568508	Salmonella enterica	France	2	3
SAMN20568283	Salmonella enterica	France	2	3
SAMN20568507	Salmonella enterica	France	2	3
SAMN20568506	Salmonella enterica	France	2	3
SAMN20568505	Salmonella enterica	France	2	3
SAMN20568474	Salmonella enterica	France	2	3
SAMN20568473	Salmonella enterica	France	2	3
SAMN20568472	Salmonella enterica	France	2	3
SAMN20568470	Salmonella enterica	France	2	3
SAMN20568279	Salmonella enterica	France	2	3
SAMN20568466	Salmonella enterica	France	2	3
SAMN20568465	Salmonella enterica	France	2	3
SAMN20568464	Salmonella enterica	France	2	3
SAMN20568462	Salmonella enterica	France	2	3
SAMN20568460	Salmonella enterica	France	2	3
SAMN20568458	Salmonella enterica	France	2	3
SAMN20568260	Salmonella enterica	France	2	3
SAMN20568457	Salmonella enterica	France	2	3
SAMN20568454	Salmonella enterica	France	2	3
SAMN20568453	Salmonella enterica	France	2	3
SAMN20568452	Salmonella enterica	France	2	3
SAMN20568451	Salmonella enterica	France	2	3
SAMN20568450	Salmonella enterica	France	2	3
SAMN20568449	Salmonella enterica	France	2	3
SAMN20568448	Salmonella enterica	France	2	3
SAMN20568447	Salmonella enterica	France	2	3
SAMN20568297	Salmonella enterica	France	2	3
SAMN20568296	Salmonella enterica	France	2	3
SAMN20568295	Salmonella enterica	France	2	3
SAMN20568504	Salmonella enterica	France	2	3
SAMN20568503	Salmonella enterica	France	2	3
SAMN20568502	Salmonella enterica	France	2	3
SAMN20568501	Salmonella enterica	France	2	3
SAMN20568500	Salmonella enterica	France	2	3
SAMN20568499	Salmonella enterica	France	2	3
SAMN20568498	Salmonella enterica	France	2	3
SAMN20568282	Salmonella enterica	France	2	3
SAMN20568494	Salmonella enterica	France	2	3
SAMN20568493	Salmonella enterica	France	2	3
SAMN20568492	Salmonella enterica	France	2	3
SAMN20568491	Salmonella enterica	France	2	3
SAMN20568490	Salmonella enterica	France	2	3
SAMN20568488	Salmonella enterica	France	2	3
SAMN20568487	Salmonella enterica	France	2	3
SAMN20568485	Salmonella enterica	France	2	3
SAMN20568484	Salmonella enterica	France	2	3
SAMN20568480	Salmonella enterica	France	2	3
SAMN20568479	Salmonella enterica	France	2	3
SAMN20568478	Salmonella enterica	France	2	3
SAMN20568477	Salmonella enterica	France	2	3
SAMN20568476	Salmonella enterica	France	2	3
SAMN20568475	Salmonella enterica	France	2	3
SAMN20568590	Salmonella enterica	France	2	3
SAMN20568589	Salmonella enterica	France	2	3
SAMN20568588	Salmonella enterica	France	2	3
SAMN20568291	Salmonella enterica	France	2	3
SAMN20568586	Salmonella enterica	France	3	3
SAMN20568585	Salmonella enterica	France	3	3
SAMN20568584	Salmonella enterica	France	2	3
SAMN20568583	Salmonella enterica	France	2	3
SAMN20568582	Salmonella enterica	France	2	3
SAMN20568581	Salmonella enterica	France	2	3
SAMN20568580	Salmonella enterica	France	2	3
SAMN20568579	Salmonella enterica	France	2	3
SAMN20568578	Salmonella enterica	France	2	3
SAMN20568290	Salmonella enterica	France	2	3
SAMN20568577	Salmonella enterica	France	2	3
SAMN20568576	Salmonella enterica	France	2	3
SAMN20568575	Salmonella enterica	France	2	3
SAMN20568574	Salmonella enterica	France	2	3
SAMN20568573	Salmonella enterica	France	2	3
SAMN20568572	Salmonella enterica	France	2	3
SAMN20568571	Salmonella enterica	France	2	3
SAMN20568570	Salmonella enterica	France	2	3
SAMN20568569	Salmonella enterica	France	2	3
SAMN20568568	Salmonella enterica	France	2	3
SAMN20568289	Salmonella enterica	France	2	3
SAMN20568567	Salmonella enterica	France	2	3
SAMN20568566	Salmonella enterica	France	2	3
SAMN20568565	Salmonella enterica	France	2	3
SAMN20568564	Salmonella enterica	France	2	3
SAMN20568563	Salmonella enterica	France	2	3
SAMN20568562	Salmonella enterica	France	2	3
SAMN20568561	Salmonella enterica	France	2	3
SAMN20568560	Salmonella enterica	France	2	3
SAMN20568559	Salmonella enterica	France	2	3
SAMN20568558	Salmonella enterica	France	2	3
SAMN20568288	Salmonella enterica	France	2	3
SAMN20568557	Salmonella enterica	France	2	3
SAMN20568556	Salmonella enterica	France	2	3
SAMN20568555	Salmonella enterica	France	2	3
SAMN20568554	Salmonella enterica	France	3	3
SAMN20568553	Salmonella enterica	France	2	3
SAMN20568552	Salmonella enterica	France	2	3
SAMN20568287	Salmonella enterica	France	2	3
SAMN20568543	Salmonella enterica	France	2	3
SAMN20568286	Salmonella enterica	France	2	3
SAMN20568354	Salmonella enterica	France	2	3
SAMN20568353	Salmonella enterica	France	2	3
SAMN20568352	Salmonella enterica	France	2	3
SAMN20568349	Salmonella enterica	France	2	3
SAMN20568348	Salmonella enterica	France	2	3
SAMN20568267	Salmonella enterica	France	2	3
SAMN20568346	Salmonella enterica	France	2	3
SAMN20568344	Salmonella enterica	France	2	3
SAMN20568342	Salmonella enterica	France	2	3
SAMN20568341	Salmonella enterica	France	2	3
SAMN20568339	Salmonella enterica	France	2	3
SAMN20568338	Salmonella enterica	France	2	3
SAMN20568446	Salmonella enterica	France	2	3
SAMN20568445	Salmonella enterica	France	2	3
SAMN20568444	Salmonella enterica	France	2	3
SAMN20568443	Salmonella enterica	France	2	3
SAMN20568442	Salmonella enterica	France	2	3
SAMN20568432	Salmonella enterica	France	3	3
SAMN20568431	Salmonella enterica	France	2	3
SAMN20568428	Salmonella enterica	France	2	3
SAMN20568275	Salmonella enterica	France	2	3
SAMN20568425	Salmonella enterica	France	2	3
SAMN20568424	Salmonella enterica	France	2	3
SAMN20568274	Salmonella enterica	France	2	3
SAMN20568299	Salmonella enterica	France	2	3
SAMN20568298	Salmonella enterica	France	2	3
SAMN20568262	Salmonella enterica	France	2	3
SAMN20568294	Salmonella enterica	France	2	3
SAMN20568613	Salmonella enterica	France	2	3
SAMN20568612	Salmonella enterica	France	2	3
SAMN20568611	Salmonella enterica	France	2	3
SAMN20568610	Salmonella enterica	France	2	3
SAMN20568609	Salmonella enterica	France	2	3
SAMN20568608	Salmonella enterica	France	2	3
SAMN20568293	Salmonella enterica	France	2	3
SAMN20568607	Salmonella enterica	France	2	3
SAMN20568606	Salmonella enterica	France	2	3
SAMN20568605	Salmonella enterica	France	2	3
SAMN20568604	Salmonella enterica	France	2	3
SAMN20568603	Salmonella enterica	France	2	3
SAMN20568602	Salmonella enterica	France	2	3
SAMN20568601	Salmonella enterica	France	2	3
SAMN20568600	Salmonella enterica	France	2	3
SAMN20568599	Salmonella enterica	France	2	3
SAMN20568598	Salmonella enterica	France	2	3
SAMN20568292	Salmonella enterica	France	2	3
SAMN20568597	Salmonella enterica	France	2	3
SAMN20568596	Salmonella enterica	France	2	3
SAMN20568595	Salmonella enterica	France	2	3
SAMN20568594	Salmonella enterica	France	2	3
SAMN20568593	Salmonella enterica	France	2	3
SAMN20568592	Salmonella enterica	France	2	3
SAMN20568591	Salmonella enterica	France	2	3
SAMN20568417	Salmonella enterica	France	2	3
SAMN20568416	Salmonella enterica	France	2	3
SAMN20568411	Salmonella enterica	France	2	3
SAMN20568410	Salmonella enterica	France	2	3
SAMN20568273	Salmonella enterica	France	2	3
SAMN20568407	Salmonella enterica	France	2	3
SAMN20568406	Salmonella enterica	France	2	3
SAMN20568404	Salmonella enterica	France	2	3
SAMN20568403	Salmonella enterica	France	2	3
SAMN20568402	Salmonella enterica	France	2	3
SAMN20568401	Salmonella enterica	France	2	3
SAMN20568399	Salmonella enterica	France	2	3
SAMN20568397	Salmonella enterica	France	2	3
SAMN20568396	Salmonella enterica	France	2	3
SAMN20568393	Salmonella enterica	France	2	3
SAMN20568392	Salmonella enterica	France	2	3
SAMN20568271	Salmonella enterica	France	2	3
SAMN20568386	Salmonella enterica	France	2	3
SAMN20568384	Salmonella enterica	France	2	3
SAMN20568383	Salmonella enterica	France	2	3
SAMN20568382	Salmonella enterica	France	2	3
SAMN20568381	Salmonella enterica	France	2	3
SAMN20568378	Salmonella enterica	France	2	3
SAMN20568270	Salmonella enterica	France	2	3
SAMN20568377	Salmonella enterica	France	2	3
SAMN20568375	Salmonella enterica	France	2	3
SAMN20568371	Salmonella enterica	France	2	3
SAMN20568370	Salmonella enterica	France	2	3
SAMN20568369	Salmonella enterica	France	2	3
SAMN20568367	Salmonella enterica	France	2	3
SAMN20568366	Salmonella enterica	France	2	3
SAMN20568365	Salmonella enterica	France	2	3
SAMN20568363	Salmonella enterica	France	2	3
SAMN20568263	Salmonella enterica	France	2	3
SAMN20568307	Salmonella enterica	France	2	3
SAMN20568306	Salmonella enterica	France	2	3
SAMN20568305	Salmonella enterica	France	2	3
SAMN20568304	Salmonella enterica	France	2	3
SAMN20568302	Salmonella enterica	France	2	3
SAMN20568301	Salmonella enterica	France	2	3
SAMN20568300	Salmonella enterica	France	2	3
SAMN20568335	Salmonella enterica	France	2	3
SAMN20568333	Salmonella enterica	France	2	3
SAMN20568330	Salmonella enterica	France	2	3
SAMN20568328	Salmonella enterica	France	2	3
SAMEA8961766	Salmonella enterica	France	2	3
SAMN31858844	Salmonella enterica	Germany	3	16
SAMN32727317	Salmonella enterica	Germany	3	16
SAMN34099261	Salmonella enterica	Germany	4	15
SAMN34099262	Salmonella enterica	Germany	4	15
SAMN37297732	Salmonella enterica	Unknown	2	3
SAMN37297735	Salmonella enterica	Unknown	2	3
SAMN37297734	Salmonella enterica	Unknown	2	3
SAMN37297733	Salmonella enterica	Unknown	2	3
SAMN37322504	Salmonella enterica	Nigeria	2	4
SAMN37343994	Salmonella enterica	Unknown	8	3
SAMN37871445	Salmonella enterica	Germany	2	3
SAMN38116556	Salmonella enterica	Usa	3	4
SAMN38476338	Salmonella enterica	Usa	2	3
SAMN38476339	Salmonella enterica	Usa	2	3
SAMN38476341	Salmonella enterica	Usa	2	3
SAMN38476340	Salmonella enterica	Usa	2	3
SAMN38815208	Salmonella enterica	Usa	2	3
SAMN39588302	Salmonella enterica	Usa	8	2
SAMN40140488	Salmonella enterica	Mexico	3	3
SAMN40140485	Salmonella enterica	Mexico	2	3
SAMN40422034	Salmonella enterica	Usa	3	2
SAMN39173619	Salmonella enterica	Tanzania	2	2
SAMN42393007	Salmonella enterica	Usa	3	4
SAMN42498190	Salmonella enterica	Usa	3	4
SAMN46853581	Salmonella enterica	Usa	2	3
SAMN46853580	Salmonella enterica	Usa	2	3
SAMN47309014	Salmonella enterica	Australia	2	3
SAMN47309009	Salmonella enterica	Australia	2	4
SAMN47309005	Salmonella enterica	Australia	2	3
SAMN47309000	Salmonella enterica	Australia	2	3
SAMN48053608	Salmonella enterica	Usa	9	10
SAMN48312358	Salmonella enterica	Usa	3	2
SAMN02470764	Staphylococcus aureus	Usa	16	3
SAMN02470765	Staphylococcus aureus	Usa	5	3
SAMN04570172	Staphylococcus aureus	Brazil	3	2
SAMN05188396	Staphylococcus aureus	Australia	6	2
SAMN05188397	Staphylococcus aureus	Australia	6	2
SAMN05188391	Staphylococcus aureus	Australia	2	2
SAMN05188392	Staphylococcus aureus	Australia	2	2
SAMN05188403	Staphylococcus aureus	Australia	6	2
SAMN05188400	Staphylococcus aureus	Australia	3	3
SAMN05188399	Staphylococcus aureus	Australia	5	2
SAMN05188404	Staphylococcus aureus	Australia	6	2
SAMN05188390	Staphylococcus aureus	Australia	6	2
SAMN05188393	Staphylococcus aureus	Australia	2	2
SAMN05188394	Staphylococcus aureus	Australia	6	2
SAMN05188395	Staphylococcus aureus	Australia	6	2
SAMN05188398	Staphylococcus aureus	Australia	2	2
SAMN05188401	Staphylococcus aureus	Australia	6	2
SAMN05188402	Staphylococcus aureus	Australia	6	2
SAMEA1708709	Staphylococcus aureus	United Kingdom	6	2
SAMEA1708724	Staphylococcus aureus	United Kingdom	6	2
SAMEA1708790	Staphylococcus aureus	United Kingdom	3	2
SAMEA1708807	Staphylococcus aureus	United Kingdom	6	2
SAMEA1708679	Staphylococcus aureus	United Kingdom	5	3
SAMEA1708909	Staphylococcus aureus	United Kingdom	6	2
SAMEA1708720	Staphylococcus aureus	United Kingdom	9	3
SAMEA1709029	Staphylococcus aureus	United Kingdom	5	2
SAMEA1929510	Staphylococcus aureus	United Kingdom	6	2
SAMEA1708803	Staphylococcus aureus	United Kingdom	2	5
SAMEA1708904	Staphylococcus aureus	United Kingdom	6	2
SAMEA1708715	Staphylococcus aureus	United Kingdom	6	2
SAMEA1708737	Staphylococcus aureus	United Kingdom	6	2
SAMEA1708691	Staphylococcus aureus	United Kingdom	6	2
SAMEA1708908	Staphylococcus aureus	United Kingdom	6	2
SAMEA1708926	Staphylococcus aureus	United Kingdom	3	3
SAMEA1709011	Staphylococcus aureus	United Kingdom	6	2
SAMEA1708824	Staphylococcus aureus	United Kingdom	5	3
SAMEA1709026	Staphylococcus aureus	United Kingdom	5	2
SAMEA1708766	Staphylococcus aureus	United Kingdom	9	2
SAMEA1708683	Staphylococcus aureus	United Kingdom	6	2
SAMEA1709037	Staphylococcus aureus	United Kingdom	5	3
SAMEA1709003	Staphylococcus aureus	United Kingdom	2	2
SAMEA1709002	Staphylococcus aureus	United Kingdom	6	3
SAMEA1708789	Staphylococcus aureus	United Kingdom	6	2
SAMEA1708785	Staphylococcus aureus	United Kingdom	6	2
SAMEA1708819	Staphylococcus aureus	United Kingdom	6	2
SAMEA1708945	Staphylococcus aureus	United Kingdom	5	3
SAMEA1709016	Staphylococcus aureus	United Kingdom	6	2
SAMEA1708758	Staphylococcus aureus	United Kingdom	3	2
SAMEA1708953	Staphylococcus aureus	United Kingdom	6	3
SAMEA1708930	Staphylococcus aureus	United Kingdom	10	3
SAMEA1708680	Staphylococcus aureus	United Kingdom	6	2
SAMEA1709015	Staphylococcus aureus	United Kingdom	5	2
SAMEA1708868	Staphylococcus aureus	United Kingdom	6	2
SAMEA1708896	Staphylococcus aureus	United Kingdom	6	2
SAMEA1708859	Staphylococcus aureus	United Kingdom	5	3
SAMEA1708861	Staphylococcus aureus	United Kingdom	6	2
SAMEA1708883	Staphylococcus aureus	United Kingdom	6	2
SAMEA1708947	Staphylococcus aureus	United Kingdom	6	2
SAMEA1708704	Staphylococcus aureus	United Kingdom	6	3
SAMEA1708855	Staphylococcus aureus	United Kingdom	6	2
SAMEA1708658	Staphylococcus aureus	United Kingdom	6	2
SAMEA1708977	Staphylococcus aureus	United Kingdom	6	2
SAMEA1708688	Staphylococcus aureus	United Kingdom	5	2
SAMEA1708769	Staphylococcus aureus	United Kingdom	6	3
SAMEA1708813	Staphylococcus aureus	United Kingdom	5	2
SAMEA1708914	Staphylococcus aureus	United Kingdom	2	2
SAMEA1708877	Staphylococcus aureus	United Kingdom	6	2
SAMEA1708910	Staphylococcus aureus	United Kingdom	2	2
SAMEA1708918	Staphylococcus aureus	United Kingdom	3	3
SAMEA1708730	Staphylococcus aureus	United Kingdom	6	2
SAMEA1708797	Staphylococcus aureus	United Kingdom	6	2
SAMEA1708869	Staphylococcus aureus	United Kingdom	5	2
SAMEA1708801	Staphylococcus aureus	United Kingdom	3	2
SAMEA1709023	Staphylococcus aureus	United Kingdom	6	2
SAMEA1709025	Staphylococcus aureus	United Kingdom	6	2
SAMEA1709034	Staphylococcus aureus	United Kingdom	6	2
SAMEA1708981	Staphylococcus aureus	United Kingdom	6	2
SAMEA1708940	Staphylococcus aureus	United Kingdom	6	2
SAMEA1708955	Staphylococcus aureus	United Kingdom	6	2
SAMEA1708738	Staphylococcus aureus	United Kingdom	6	2
SAMEA1708671	Staphylococcus aureus	United Kingdom	6	2
SAMEA1708992	Staphylococcus aureus	United Kingdom	5	2
SAMN07765392	Staphylococcus aureus	Italy	3	3
SAMN07765391	Staphylococcus aureus	Italy	5	2
SAMN07765390	Staphylococcus aureus	Italy	7	4
SAMN07765393	Staphylococcus aureus	Italy	9	3
SAMN07765389	Staphylococcus aureus	Italy	2	2
SAMN07765388	Staphylococcus aureus	Italy	4	3
SAMN06702660	Staphylococcus aureus	India	3	2
SAMN06702662	Staphylococcus aureus	India	3	2
SAMN06689951	Staphylococcus aureus	India	3	2
SAMEA3500267	Staphylococcus aureus	Unknown	6	2
SAMN10086130	Staphylococcus aureus	China	14	5
SAMN10086139	Staphylococcus aureus	China	17	5
SAMN09714411	Staphylococcus aureus	Brazil	5	2
SAMN13134096	Staphylococcus aureus	Russia	7	3
SAMN13133908	Staphylococcus aureus	Russia	7	3
SAMN13134218	Staphylococcus aureus	Russia	5	2
SAMN13134217	Staphylococcus aureus	Russia	7	3
SAMN13134306	Staphylococcus aureus	Russia	6	2
SAMN13134304	Staphylococcus aureus	Russia	6	3
SAMN13134307	Staphylococcus aureus	Russia	6	2
SAMN13134309	Staphylococcus aureus	Russia	6	2
SAMN13134320	Staphylococcus aureus	Russia	7	3
SAMN13134308	Staphylococcus aureus	Russia	6	2
SAMN13134339	Staphylococcus aureus	Russia	5	2
SAMN13134321	Staphylococcus aureus	Russia	7	3
SAMN13134341	Staphylococcus aureus	Russia	5	2
SAMN13134342	Staphylococcus aureus	Russia	5	2
SAMN13134359	Staphylococcus aureus	Russia	5	2
SAMN13134349	Staphylococcus aureus	Russia	6	2
SAMN13134360	Staphylococcus aureus	Russia	5	2
SAMN13134362	Staphylococcus aureus	Russia	3	2
SAMN13282774	Staphylococcus aureus	China	12	5
SAMN13282773	Staphylococcus aureus	China	12	5
SAMN12889277	Staphylococcus aureus	China	9	5
SAMN12889276	Staphylococcus aureus	China	23	2
SAMN12889275	Staphylococcus aureus	China	22	2
SAMN12889272	Staphylococcus aureus	China	22	2
SAMN12889273	Staphylococcus aureus	China	25	9
SAMN12889271	Staphylococcus aureus	China	23	2
SAMN12889268	Staphylococcus aureus	China	14	3
SAMN12889267	Staphylococcus aureus	China	13	3
SAMN14230757	Staphylococcus aureus	Canada	2	2
SAMN14230770	Staphylococcus aureus	Canada	6	2
SAMN14230775	Staphylococcus aureus	Canada	6	2
SAMN14230766	Staphylococcus aureus	Canada	6	2
SAMN14230773	Staphylococcus aureus	Canada	6	2
SAMN14230774	Staphylococcus aureus	Canada	2	3
SAMN14230780	Staphylococcus aureus	Canada	2	2
SAMN14230752	Staphylococcus aureus	Canada	2	2
SAMN14230767	Staphylococcus aureus	Canada	2	2
SAMN14230772	Staphylococcus aureus	Canada	2	2
SAMN14230754	Staphylococcus aureus	Canada	2	2
SAMN14230759	Staphylococcus aureus	Canada	2	2
SAMN14230753	Staphylococcus aureus	Canada	6	2
SAMN14230777	Staphylococcus aureus	Canada	6	2
SAMN14230771	Staphylococcus aureus	Canada	2	2
SAMN14230763	Staphylococcus aureus	Canada	2	2
SAMN14230758	Staphylococcus aureus	Canada	2	2
SAMN14230760	Staphylococcus aureus	Canada	6	2
SAMN14230756	Staphylococcus aureus	Canada	2	2
SAMN14230768	Staphylococcus aureus	Canada	7	2
SAMN14230778	Staphylococcus aureus	Canada	6	2
SAMN14230761	Staphylococcus aureus	Canada	6	2
SAMN14230765	Staphylococcus aureus	Canada	2	2
SAMN14230755	Staphylococcus aureus	Canada	6	2
SAMN14230781	Staphylococcus aureus	Canada	6	2
SAMN14230779	Staphylococcus aureus	Canada	6	2
SAMN14230762	Staphylococcus aureus	Canada	6	2
SAMN13134305	Staphylococcus aureus	Russia	6	3
SAMN15030286	Staphylococcus aureus	Switzerland	5	2
SAMN15030278	Staphylococcus aureus	Switzerland	5	5
SAMN13740936	Staphylococcus aureus	Canada	2	1
SAMN13741044	Staphylococcus aureus	Canada	6	1
SAMN13741033	Staphylococcus aureus	Canada	3	1
SAMN13740995	Staphylococcus aureus	Canada	2	1
SAMN13740994	Staphylococcus aureus	Canada	2	1
SAMN13741012	Staphylococcus aureus	Canada	3	1
SAMN13740992	Staphylococcus aureus	Canada	6	1
SAMN13741011	Staphylococcus aureus	Canada	6	1
SAMN13740993	Staphylococcus aureus	Canada	2	1
SAMN13740991	Staphylococcus aureus	Canada	2	1
SAMN13741043	Staphylococcus aureus	Canada	2	1
SAMN13740990	Staphylococcus aureus	Canada	6	1
SAMN13741018	Staphylococcus aureus	Canada	2	1
SAMN13741029	Staphylococcus aureus	Canada	6	1
SAMN13740989	Staphylococcus aureus	Canada	6	1
SAMN13741039	Staphylococcus aureus	Canada	8	1
SAMN13740988	Staphylococcus aureus	Canada	6	1
SAMN13740943	Staphylococcus aureus	Canada	2	1
SAMN13741042	Staphylococcus aureus	Canada	6	1
SAMN13741038	Staphylococcus aureus	Canada	2	1
SAMN13740987	Staphylococcus aureus	Canada	6	1
SAMN13740942	Staphylococcus aureus	Canada	2	1
SAMN13740951	Staphylococcus aureus	Canada	2	1
SAMN13740986	Staphylococcus aureus	Canada	6	1
SAMN13741028	Staphylococcus aureus	Canada	6	1
SAMN13740954	Staphylococcus aureus	Canada	7	1
SAMN13741037	Staphylococcus aureus	Canada	6	1
SAMN13740984	Staphylococcus aureus	Canada	2	1
SAMN13740982	Staphylococcus aureus	Canada	6	1
SAMN13740983	Staphylococcus aureus	Canada	6	1
SAMN13741017	Staphylococcus aureus	Canada	6	1
SAMN13740941	Staphylococcus aureus	Canada	3	1
SAMN13740985	Staphylococcus aureus	Canada	6	1
SAMN13741041	Staphylococcus aureus	Canada	6	1
SAMN13741010	Staphylococcus aureus	Canada	2	1
SAMN13740953	Staphylococcus aureus	Canada	6	1
SAMN13740952	Staphylococcus aureus	Canada	2	1
SAMN13740981	Staphylococcus aureus	Canada	6	1
SAMN13740949	Staphylococcus aureus	Canada	6	1
SAMN13741036	Staphylococcus aureus	Canada	8	1
SAMN13740980	Staphylococcus aureus	Canada	6	1
SAMN13741027	Staphylococcus aureus	Canada	2	1
SAMN13740948	Staphylococcus aureus	Canada	6	1
SAMN13740950	Staphylococcus aureus	Canada	3	1
SAMN13740978	Staphylococcus aureus	Canada	6	1
SAMN13740977	Staphylococcus aureus	Canada	6	1
[truncated: 1,357 more rows]

## Sheet: Table S2
Organism_Group	Absolute_Count	Relative_Frequency
Staphylococcus aureus	1420	42.9912
E.coli and Shigella	628	19.013
Klebsiella pneumoniae	463	14.0176
Salmonella enterica	347	10.5056
Listeria monocytogenes	225	6.81199
Streptococcus agalactiae	136	4.11747
Campylobacter jejuni	32	0.968816
Bacillus cereus group	24	0.726612
Enterococcus faecium	24	0.726612
Pseudomonas aeruginosa	4	0.121102
Gene	Type	N_Isolates_With_Gene	Prevalence_Percent
tet(38)	AMR	1420	42.9912
lmrS	Metal	1418	42.9307
arsB	Metal	1408	42.6279
mepA	AMR	1396	42.2646
asr	Metal	631	19.1038
blaEC	AMR	623	18.8616
acrF	AMR	609	18.4378
mdtM	AMR	596	18.0442
ariR	Metal	574	17.3781
murA_E291D	AMR	546	16.5304
glpT_A100V	AMR	545	16.5002
emrD	AMR	485	14.6836
fieF	Metal	463	14.0176
murA_T396N	AMR	460	13.9267
fosA	AMR	447	13.5332
pcoS	Metal	439	13.2909
silE	Metal	437	13.2304
silA	Metal	434	13.1396
silR	Metal	434	13.1396
arsC	Metal	432	13.079

## Sheet: Table S3
Milk_Category	Absolute_Count	Relative_Frequency
Milk Unclassified	2131	64.5171
Raw milk	877	26.5516
Mastitis milk	218	6.60006
Pasteurized milk	43	1.30185
Processed product	30	0.908265
Bulk tank milk	4	0.121102
Organism_Group	tet(38)	mepA	blaEC	acrF	mdtM	murA_E291D	glpT_A100V	emrD	murA_T396N	fosA	lmrS	arsB	asr	ariR	fieF	pcoS	silE	silA	silR	arsC	N_Isolates
Staphylococcus aureus	1	0.9958	0	0	0	0.384507	0.383803	0	0.323944	0	0.9993	0.822535	0	0	0	0	0	0	0	0.0176056	1420
E.coli and Shigella	0	0	0.992038	0.969745	0.949045	0	0	0.0382166	0	0	0	0	0	0.914013	0	0.3041	0.3169	0.122611	0.3185	0.0366242	628
Klebsiella pneumoniae	0	0	0	0	0	0	0	0.99568	0	0.956803	0	0.397408	0.63067	0	1	0.75162	0.9806	0.9784	0.9827	0.812095	463
Salmonella enterica	0	0	0	0.4611	0	0	0	0	0	0	0	0.7262	0.781	0	0	0.0259366	0.0201729	0.0259366	0.0259366	0.0230548	347
Listeria monocytogenes	0	0	0	0	0	0	0	0	0	0	0	0.9822	0.9644	0	0	0	0	0	0	0.96	225
Streptococcus agalactiae	1	1	0	0	0	0	0	0	0	0	1	0	0	0	0	0	0	0	0	0	136
Campylobacter jejuni	0	0	0	0	0	0	0	0	0	0	0	0	0	0	0	0	0	0	0	0	32

## Sheet: Table S4
Year	Absolute_Count	Relative_Frequency
1990	2	0.060551
1992	1	0.0302755
1995	1	0.0302755
1997	2	0.060551
1998	55	1.66515
1999	1	0.0302755
2000	2	0.060551
2001	1	0.0302755
2002	88	2.66424
2003	10	0.302755
2004	1	0.0302755
2005	12	0.363306
2006	4	0.121102
2007	226	6.84226
2008	96	2.90645
2009	24	0.726612
2010	48	1.45322
2011	56	1.69543
2012	140	4.23857
2013	154	4.66243
2014	80	2.42204
2015	166	5.02573
2016	424	12.8368
2017	256	7.75053
2018	301	9.11293
2019	235	7.11474
2020	159	4.81381
2021	155	4.6927
2022	200	6.0551
2023	128	3.87526
2024	127	3.84499
2025	7	0.211929
Unknown Year	141	4.26885
Organism_Group	n_isolates	mean_AMR	median_AMR	sd_AMR	mean_Metal	median_Metal	sd_Metal
Bacillus cereus group	24	5.375	5	1.97402	2.375	2	2.14299
Campylobacter jejuni	32	1.78125	1	1.31332	1.52	1	0
E.coli and Shigella	628	7.39	3	5.34	7.63	2	7.29
Enterococcus faecium	24	6.5	5	3.64751	1.5	1	0.589768
Klebsiella pneumoniae	463	10.52	6	3.66	15.22	18	6.21
Listeria monocytogenes	225	1.67	2	1.34	20.22	1	6.43
Pseudomonas aeruginosa	4	9.25	9	0.5	6.5	4.5	7.14143
Salmonella enterica	347	2.55	2	2.03	5.78	3	4.56
Staphylococcus aureus	1420	4.57	5	2.22	5.39	2	2.08
Streptococcus agalactiae	136	4.13	1	2.13	3.06	0	1.52

## Sheet: Table S5
Gene_AMR_Name	Gene_Metal_Name	a	b	c	d	Jaccard	OR	p_value	FDR	PrevalencePair
abaF	arsD	1	0	408	2894	0.00244499		0.123827	0.829417	0.0302755
abaF	arsN1	1	0	18	3284	0.0526316		0.00575235	0.0678494	0.0302755
abaF	merA	0	1	107	3195	0		1	1	0
abaF	merB1	0	1	2	3300	0		1	1	0
abaF	merB2	0	1	2	3300	0		1	1	0
abaF	merB3	0	1	2	3300	0		1	1	0
abaF	merR1	0	1	10	3292	0		1	1	0
abaF	merR2	0	1	2	3300	0		1	1	0
abaF	merT	0	1	124	3178	0		1	1	0
abaF	qacH	0	1	10	3292	0		1	1	0
abaF	arsP	0	1	32	3270	0		1	1	0
abaF	ariR	0	1	574	2728	0		1	1	0
abaF	arsA	0	1	263	3039	0		1	1	0
abaF	arsC	0	1	432	2870	0		1	1	0
abaF	arsR	0	1	296	3006	0		1	1	0
abaF	clpK	0	1	202	3100	0		1	1	0
abaF	emrE	0	1	338	2964	0		1	1	0
abaF	hdeD-GI	0	1	80	3222	0		1	1	0
abaF	hsp20	0	1	203	3099	0		1	1	0
abaF	kefB-GI	0	1	89	3213	0		1	1	0
abaF	klaB	0	1	1	3301	0		1	1	0
abaF	merB	0	1	13	3289	0		1	1	0
abaF	merC	0	1	66	3236	0		1	1	0
abaF	merD	0	1	81	3221	0		1	1	0
abaF	merE	0	1	77	3225	0		1	1	0
abaF	merP	0	1	109	3193	0		1	1	0
abaF	merR	0	1	112	3190	0		1	1	0
abaF	ncrA	0	1	19	3283	0		1	1	0
abaF	ncrB	0	1	18	3284	0		1	1	0
abaF	ncrC	0	1	19	3283	0		1	1	0
abaF	pcoA	0	1	430	2872	0		1	1	0
abaF	pcoB	0	1	428	2874	0		1	1	0
abaF	pcoC	0	1	428	2874	0		1	1	0
abaF	pcoD	0	1	427	2875	0		1	1	0
abaF	pcoE	0	1	153	3149	0		1	1	0
abaF	pcoR	0	1	431	2871	0		1	1	0
abaF	pcoS	0	1	439	2863	0		1	1	0
abaF	psi-GI	0	1	88	3214	0		1	1	0
abaF	qacE	0	1	36	3266	0		1	1	0
abaF	qacEdelta1	0	1	56	3246	0		1	1	0
abaF	qacL	0	1	9	3293	0		1	1	0
abaF	shsP	0	1	80	3222	0		1	1	0
abaF	silA	0	1	434	2868	0		1	1	0
abaF	silB	0	1	432	2870	0		1	1	0
abaF	silC	0	1	430	2872	0		1	1	0
abaF	silE	0	1	437	2865	0		1	1	0
abaF	silF	0	1	411	2891	0		1	1	0
abaF	silP	0	1	432	2870	0		1	1	0
abaF	silR	0	1	434	2868	0		1	1	0
abaF	silS	0	1	431	2871	0		1	1	0
abaF	terB	0	1	55	3247	0		1	1	0
abaF	terC	0	1	55	3247	0		1	1	0
abaF	terD	0	1	111	3191	0		1	1	0
abaF	terE	0	1	56	3246	0		1	1	0
abaF	terW	0	1	56	3246	0		1	1	0
abaF	terZ	0	1	56	3246	0		1	1	0
abaF	trxLHR	0	1	90	3212	0		1	1	0
abaF	yfdX1	0	1	80	3222	0		1	1	0
abaF	yfdX2	0	1	72	3230	0		1	1	0
abaF	clpL	0	1	27	3275	0		1	1	0
abaF	copB	0	1	24	3278	0		1	1	0
abaF	arsB	0	1	1408	1894	0		1	1	0
abaF	asr	0	1	631	2671	0		1	1	0
abaF	crcB	0	1	27	3275	0		1	1	0
abaF	fieF	0	1	463	2839	0		1	1	0
abaF	merF	0	1	10	3292	0		1	1	0
abaF	ncrY	0	1	6	3296	0		1	1	0
abaF	arsD2	0	1	54	3248	0		1	1	0
abaF	bcrB	0	1	1	3301	0		1	1	0
abaF	bcrC	0	1	1	3301	0		1	1	0
abaF	cadA	0	1	54	3248	0		1	1	0
abaF	cadC	0	1	92	3210	0		1	1	0
abaF	gadD1	0	1	168	3134	0		1	1	0
abaF	golS	0	1	347	2955	0		1	1	0
abaF	golT	0	1	347	2955	0		1	1	0
abaF	cadD	0	1	196	3106	0		1	1	0
abaF	lmrS	0	1	1418	1884	0		1	1	0
abaF	mco	0	1	30	3272	0		1	1	0
abaF	qacA	0	1	8	3294	0		1	1	0
abaF	qacB	0	1	3	3299	0		1	1	0
abaF	qacC	0	1	3	3299	0		1	1	0
abaF	qacG	0	1	10	3292	0		1	1	0
abaF	qacR	0	1	10	3292	0		1	1	0
ant(6)	arsD	1	0	408	2894	0.00244499		0.123827	0.829417	0.0302755
ant(6)	arsN1	1	0	18	3284	0.0526316		0.00575235	0.0678494	0.0302755
ant(6)	merA	1	0	106	3196	0.00934579		0.0323948	0.284119	0.0302755
ant(6)	merB1	1	0	1	3301	0.5		0.00060551	0.00947189	0.0302755
ant(6)	merB2	1	0	1	3301	0.5		0.00060551	0.00947189	0.0302755
ant(6)	merB3	1	0	1	3301	0.5		0.00060551	0.00947189	0.0302755
ant(6)	merR1	1	0	9	3293	0.1		0.00302755	0.0388372	0.0302755
ant(6)	merR2	1	0	1	3301	0.5		0.00060551	0.00947189	0.0302755
ant(6)	merT	1	0	123	3179	0.00806452		0.0375416	0.31274	0.0302755
ant(6)	qacH	0	1	10	3292	0		1	1	0
ant(6)	arsP	0	1	32	3270	0		1	1	0
ant(6)	ariR	0	1	574	2728	0		1	1	0
ant(6)	arsA	0	1	263	3039	0		1	1	0
ant(6)	arsC	0	1	432	2870	0		1	1	0
ant(6)	arsR	0	1	296	3006	0		1	1	0
ant(6)	clpK	0	1	202	3100	0		1	1	0
ant(6)	emrE	0	1	338	2964	0		1	1	0
ant(6)	hdeD-GI	0	1	80	3222	0		1	1	0
ant(6)	hsp20	0	1	203	3099	0		1	1	0
ant(6)	kefB-GI	0	1	89	3213	0		1	1	0
ant(6)	klaB	0	1	1	3301	0		1	1	0
ant(6)	merB	0	1	13	3289	0		1	1	0
ant(6)	merC	0	1	66	3236	0		1	1	0
ant(6)	merD	0	1	81	3221	0		1	1	0
ant(6)	merE	0	1	77	3225	0		1	1	0
ant(6)	merP	0	1	109	3193	0		1	1	0
ant(6)	merR	0	1	112	3190	0		1	1	0
ant(6)	ncrA	0	1	19	3283	0		1	1	0
ant(6)	ncrB	0	1	18	3284	0		1	1	0
ant(6)	ncrC	0	1	19	3283	0		1	1	0
ant(6)	pcoA	0	1	430	2872	0		1	1	0
ant(6)	pcoB	0	1	428	2874	0		1	1	0
ant(6)	pcoC	0	1	428	2874	0		1	1	0
ant(6)	pcoD	0	1	427	2875	0		1	1	0
ant(6)	pcoE	0	1	153	3149	0		1	1	0
ant(6)	pcoR	0	1	431	2871	0		1	1	0
ant(6)	pcoS	0	1	439	2863	0		1	1	0
ant(6)	psi-GI	0	1	88	3214	0		1	1	0
ant(6)	qacE	0	1	36	3266	0		1	1	0
ant(6)	qacEdelta1	0	1	56	3246	0		1	1	0
ant(6)	qacL	0	1	9	3293	0		1	1	0
ant(6)	shsP	0	1	80	3222	0		1	1	0
ant(6)	silA	0	1	434	2868	0		1	1	0
ant(6)	silB	0	1	432	2870	0		1	1	0
ant(6)	silC	0	1	430	2872	0		1	1	0
ant(6)	silE	0	1	437	2865	0		1	1	0
ant(6)	silF	0	1	411	2891	0		1	1	0
ant(6)	silP	0	1	432	2870	0		1	1	0
ant(6)	silR	0	1	434	2868	0		1	1	0
ant(6)	silS	0	1	431	2871	0		1	1	0
ant(6)	terB	0	1	55	3247	0		1	1	0
ant(6)	terC	0	1	55	3247	0		1	1	0
ant(6)	terD	0	1	111	3191	0		1	1	0
ant(6)	terE	0	1	56	3246	0		1	1	0
ant(6)	terW	0	1	56	3246	0		1	1	0
ant(6)	terZ	0	1	56	3246	0		1	1	0
ant(6)	trxLHR	0	1	90	3212	0		1	1	0
ant(6)	yfdX1	0	1	80	3222	0		1	1	0
ant(6)	yfdX2	0	1	72	3230	0		1	1	0
ant(6)	clpL	0	1	27	3275	0		1	1	0
ant(6)	copB	0	1	24	3278	0		1	1	0
ant(6)	arsB	0	1	1408	1894	0		1	1	0
ant(6)	asr	0	1	631	2671	0		1	1	0
ant(6)	crcB	0	1	27	3275	0		1	1	0
ant(6)	fieF	0	1	463	2839	0		1	1	0
ant(6)	merF	0	1	10	3292	0		1	1	0
ant(6)	ncrY	0	1	6	3296	0		1	1	0
ant(6)	arsD2	0	1	54	3248	0		1	1	0
ant(6)	bcrB	0	1	1	3301	0		1	1	0
ant(6)	bcrC	0	1	1	3301	0		1	1	0
ant(6)	cadA	0	1	54	3248	0		1	1	0
ant(6)	cadC	0	1	92	3210	0		1	1	0
ant(6)	gadD1	0	1	168	3134	0		1	1	0
ant(6)	golS	0	1	347	2955	0		1	1	0
ant(6)	golT	0	1	347	2955	0		1	1	0
ant(6)	cadD	0	1	196	3106	0		1	1	0
ant(6)	lmrS	0	1	1418	1884	0		1	1	0
ant(6)	mco	0	1	30	3272	0		1	1	0
ant(6)	qacA	0	1	8	3294	0		1	1	0
ant(6)	qacB	0	1	3	3299	0		1	1	0
ant(6)	qacC	0	1	3	3299	0		1	1	0
ant(6)	qacG	0	1	10	3292	0		1	1	0
ant(6)	qacR	0	1	10	3292	0		1	1	0
bla	arsD	16	6	393	2888	0.0385542	19.5613	8.58324e-11	2.8448e-09	0.484408
bla	arsN1	16	6	3	3278	0.64	2563.96	7.77647e-36	8.16641e-34	0.484408
bla	merA	2	20	105	3176	0.015748	3.02301	0.158136	0.959858	0.060551
bla	merB1	2	20	0	3281	0.0909091		4.236e-05	0.000819212	0.060551
bla	merB2	2	20	0	3281	0.0909091		4.236e-05	0.000819212	0.060551
bla	merB3	2	20	0	3281	0.0909091		4.236e-05	0.000819212	0.060551
bla	merR1	9	13	1	3280	0.391304	2029.19	3.88599e-20	2.53576e-18	0.27248
bla	merR2	2	20	0	3281	0.0909091		4.236e-05	0.000819212	0.060551
bla	merT	2	20	122	3159	0.0138889	2.58829	0.199021	1	0.060551
bla	qacH	1	21	9	3272	0.0322581	17.2307	0.0647304	0.495826	0.0302755
bla	arsP	0	22	32	3249	0		1	1	0
bla	ariR	0	22	574	2707	0		1	1	0
bla	arsA	0	22	263	3018	0		1	1	0
bla	arsC	0	22	432	2849	0		1	1	0
bla	arsR	0	22	296	2985	0		1	1	0
bla	clpK	0	22	202	3079	0		1	1	0
bla	emrE	0	22	338	2943	0		1	1	0
bla	hdeD-GI	0	22	80	3201	0		1	1	0
bla	hsp20	0	22	203	3078	0		1	1	0
bla	kefB-GI	0	22	89	3192	0		1	1	0
bla	klaB	0	22	1	3280	0		1	1	0
bla	merB	0	22	13	3268	0		1	1	0
bla	merC	0	22	66	3215	0		1	1	0
bla	merD	0	22	81	3200	0		1	1	0
bla	merE	0	22	77	3204	0		1	1	0
bla	merP	0	22	109	3172	0		1	1	0
bla	merR	0	22	112	3169	0		1	1	0
bla	ncrA	0	22	19	3262	0		1	1	0
bla	ncrB	0	22	18	3263	0		1	1	0
bla	ncrC	0	22	19	3262	0		1	1	0
bla	pcoA	0	22	430	2851	0		1	1	0
bla	pcoB	0	22	428	2853	0		1	1	0
bla	pcoC	0	22	428	2853	0		1	1	0
bla	pcoD	0	22	427	2854	0		1	1	0
bla	pcoE	0	22	153	3128	0		1	1	0
bla	pcoR	0	22	431	2850	0		1	1	0
bla	pcoS	0	22	439	2842	0		1	1	0
bla	psi-GI	0	22	88	3193	0		1	1	0
bla	qacE	0	22	36	3245	0		1	1	0
bla	qacEdelta1	0	22	56	3225	0		1	1	0
bla	qacL	0	22	9	3272	0		1	1	0
bla	shsP	0	22	80	3201	0		1	1	0
bla	silA	0	22	434	2847	0		1	1	0
bla	silB	0	22	432	2849	0		1	1	0
bla	silC	0	22	430	2851	0		1	1	0
bla	silE	0	22	437	2844	0		1	1	0
bla	silF	0	22	411	2870	0		1	1	0
bla	silP	0	22	432	2849	0		1	1	0
bla	silR	0	22	434	2847	0		1	1	0
bla	silS	0	22	431	2850	0		1	1	0
bla	terB	0	22	55	3226	0		1	1	0
bla	terC	0	22	55	3226	0		1	1	0
bla	terD	0	22	111	3170	0		1	1	0
bla	terE	0	22	56	3225	0		1	1	0
bla	terW	0	22	56	3225	0		1	1	0
bla	terZ	0	22	56	3225	0		1	1	0
bla	trxLHR	0	22	90	3191	0		1	1	0
bla	yfdX1	0	22	80	3201	0		1	1	0
bla	yfdX2	0	22	72	3209	0		1	1	0
bla	clpL	0	22	27	3254	0		1	1	0
bla	copB	0	22	24	3257	0		1	1	0
bla	arsB	0	22	1408	1873	0		1	1	0
bla	asr	0	22	631	2650	0		1	1	0
bla	crcB	0	22	27	3254	0		1	1	0
bla	fieF	0	22	463	2818	0		1	1	0
bla	merF	0	22	10	3271	0		1	1	0
bla	ncrY	0	22	6	3275	0		1	1	0
bla	arsD2	0	22	54	3227	0		1	1	0
bla	bcrB	0	22	1	3280	0		1	1	0
bla	bcrC	0	22	1	3280	0		1	1	0
bla	cadA	0	22	54	3227	0		1	1	0
bla	cadC	0	22	92	3189	0		1	1	0
bla	gadD1	0	22	168	3113	0		1	1	0
bla	golS	0	22	347	2934	0		1	1	0
bla	golT	0	22	347	2934	0		1	1	0
bla	cadD	0	22	196	3085	0		1	1	0
bla	lmrS	0	22	1418	1863	0		1	1	0
bla	mco	0	22	30	3251	0		1	1	0
bla	qacA	0	22	8	3273	0		1	1	0
bla	qacB	0	22	3	3278	0		1	1	0
bla	qacC	0	22	3	3278	0		1	1	0
bla	qacG	0	22	10	3271	0		1	1	0
bla	qacR	0	22	10	3271	0		1	1	0
bla2	arsD	17	6	392	2888	0.0409639	20.8365	1.38701e-11	4.80353e-10	0.514684
bla2	arsN1	17	6	2	3278	0.68	4184.39	9.61888e-39	1.19925e-36	0.514684
bla2	merA	2	21	105	3175	0.015625	2.87827	0.169716	1	0.060551
bla2	merB1	2	21	0	3280	0.0869565		4.63943e-05	0.00089252	0.060551
bla2	merB2	2	21	0	3280	0.0869565		4.63943e-05	0.00089252	0.060551
bla2	merB3	2	21	0	3280	0.0869565		4.63943e-05	0.00089252	0.060551
bla2	merR1	9	14	1	3279	0.375	1900.55	6.38237e-20	4.1371e-18	0.27248
bla2	merR2	2	21	0	3280	0.0869565		4.63943e-05	0.00089252	0.060551
bla2	merT	2	21	122	3158	0.0137931	2.46419	0.212938	1	0.060551
bla2	qacH	1	22	9	3271	0.03125	16.4526	0.067581	0.513367	0.0302755
bla2	arsP	0	23	32	3248	0		1	1	0
bla2	ariR	0	23	574	2706	0		1	1	0
bla2	arsA	0	23	263	3017	0		1	1	0
bla2	arsC	0	23	432	2848	0		1	1	0
bla2	arsR	0	23	296	2984	0		1	1	0
bla2	clpK	0	23	202	3078	0		1	1	0
bla2	emrE	0	23	338	2942	0		1	1	0
bla2	hdeD-GI	0	23	80	3200	0		1	1	0
bla2	hsp20	0	23	203	3077	0		1	1	0
bla2	kefB-GI	0	23	89	3191	0		1	1	0
bla2	klaB	0	23	1	3279	0		1	1	0
bla2	merB	0	23	13	3267	0		1	1	0
bla2	merC	0	23	66	3214	0		1	1	0
bla2	merD	0	23	81	3199	0		1	1	0
bla2	merE	0	23	77	3203	0		1	1	0
bla2	merP	0	23	109	3171	0		1	1	0
bla2	merR	0	23	112	3168	0		1	1	0
bla2	ncrA	0	23	19	3261	0		1	1	0
bla2	ncrB	0	23	18	3262	0		1	1	0
bla2	ncrC	0	23	19	3261	0		1	1	0
bla2	pcoA	0	23	430	2850	0		1	1	0
bla2	pcoB	0	23	428	2852	0		1	1	0
bla2	pcoC	0	23	428	2852	0		1	1	0
bla2	pcoD	0	23	427	2853	0		1	1	0
bla2	pcoE	0	23	153	3127	0		1	1	0
bla2	pcoR	0	23	431	2849	0		1	1	0
bla2	pcoS	0	23	439	2841	0		1	1	0
bla2	psi-GI	0	23	88	3192	0		1	1	0
bla2	qacE	0	23	36	3244	0		1	1	0
bla2	qacEdelta1	0	23	56	3224	0		1	1	0
bla2	qacL	0	23	9	3271	0		1	1	0
bla2	shsP	0	23	80	3200	0		1	1	0
bla2	silA	0	23	434	2846	0		1	1	0
bla2	silB	0	23	432	2848	0		1	1	0
bla2	silC	0	23	430	2850	0		1	1	0
bla2	silE	0	23	437	2843	0		1	1	0
bla2	silF	0	23	411	2869	0		1	1	0
bla2	silP	0	23	432	2848	0		1	1	0
bla2	silR	0	23	434	2846	0		1	1	0
bla2	silS	0	23	431	2849	0		1	1	0
bla2	terB	0	23	55	3225	0		1	1	0
bla2	terC	0	23	55	3225	0		1	1	0
bla2	terD	0	23	111	3169	0		1	1	0
bla2	terE	0	23	56	3224	0		1	1	0
bla2	terW	0	23	56	3224	0		1	1	0
bla2	terZ	0	23	56	3224	0		1	1	0
bla2	trxLHR	0	23	90	3190	0		1	1	0
bla2	yfdX1	0	23	80	3200	0		1	1	0
bla2	yfdX2	0	23	72	3208	0		1	1	0
bla2	clpL	0	23	27	3253	0		1	1	0
bla2	copB	0	23	24	3256	0		1	1	0
bla2	arsB	0	23	1408	1872	0		1	1	0
bla2	asr	0	23	631	2649	0		1	1	0
bla2	crcB	0	23	27	3253	0		1	1	0
bla2	fieF	0	23	463	2817	0		1	1	0
bla2	merF	0	23	10	3270	0		1	1	0
bla2	ncrY	0	23	6	3274	0		1	1	0
bla2	arsD2	0	23	54	3226	0		1	1	0
bla2	bcrB	0	23	1	3279	0		1	1	0
bla2	bcrC	0	23	1	3279	0		1	1	0
bla2	cadA	0	23	54	3226	0		1	1	0
bla2	cadC	0	23	92	3188	0		1	1	0
bla2	gadD1	0	23	168	3112	0		1	1	0
bla2	golS	0	23	347	2933	0		1	1	0
bla2	golT	0	23	347	2933	0		1	1	0
bla2	cadD	0	23	196	3084	0		1	1	0
bla2	lmrS	0	23	1418	1862	0		1	1	0
bla2	mco	0	23	30	3250	0		1	1	0
bla2	qacA	0	23	8	3272	0		1	1	0
bla2	qacB	0	23	3	3277	0		1	1	0
bla2	qacC	0	23	3	3277	0		1	1	0
bla2	qacG	0	23	10	3270	0		1	1	0
bla2	qacR	0	23	10	3270	0		1	1	0
blaIII	arsD	2	1	407	2893	0.00487805	14.1947	0.0421278	0.348279	0.060551
blaIII	arsN1	2	1	17	3283	0.1	370.82	9.37493e-05	0.00174176	0.060551
blaIII	merA	0	3	107	3193	0		1	1	0
blaIII	merB1	0	3	2	3298	0		1	1	0
blaIII	merB2	0	3	2	3298	0		1	1	0
blaIII	merB3	0	3	2	3298	0		1	1	0
blaIII	merR1	1	2	9	3291	0.0833333	176.262	0.00905792	0.101642	0.0302755
blaIII	merR2	0	3	2	3298	0		1	1	0
blaIII	merT	0	3	124	3176	0		1	1	0
blaIII	qacH	1	2	9	3291	0.0833333	176.262	0.00905792	0.101642	0.0302755
blaIII	arsP	0	3	32	3268	0		1	1	0
blaIII	ariR	0	3	574	2726	0		1	1	0
blaIII	arsA	0	3	263	3037	0		1	1	0
blaIII	arsC	0	3	432	2868	0		1	1	0
blaIII	arsR	0	3	296	3004	0		1	1	0
blaIII	clpK	0	3	202	3098	0		1	1	0
blaIII	emrE	0	3	338	2962	0		1	1	0
blaIII	hdeD-GI	0	3	80	3220	0		1	1	0
blaIII	hsp20	0	3	203	3097	0		1	1	0
blaIII	kefB-GI	0	3	89	3211	0		1	1	0
blaIII	klaB	0	3	1	3299	0		1	1	0
blaIII	merB	0	3	13	3287	0		1	1	0
blaIII	merC	0	3	66	3234	0		1	1	0
blaIII	merD	0	3	81	3219	0		1	1	0
blaIII	merE	0	3	77	3223	0		1	1	0
blaIII	merP	0	3	109	3191	0		1	1	0
blaIII	merR	0	3	112	3188	0		1	1	0
blaIII	ncrA	0	3	19	3281	0		1	1	0
blaIII	ncrB	0	3	18	3282	0		1	1	0
blaIII	ncrC	0	3	19	3281	0		1	1	0
blaIII	pcoA	0	3	430	2870	0		1	1	0
blaIII	pcoB	0	3	428	2872	0		1	1	0
blaIII	pcoC	0	3	428	2872	0		1	1	0
blaIII	pcoD	0	3	427	2873	0		1	1	0
blaIII	pcoE	0	3	153	3147	0		1	1	0
blaIII	pcoR	0	3	431	2869	0		1	1	0
blaIII	pcoS	0	3	439	2861	0		1	1	0
blaIII	psi-GI	0	3	88	3212	0		1	1	0
blaIII	qacE	0	3	36	3264	0		1	1	0
blaIII	qacEdelta1	0	3	56	3244	0		1	1	0
blaIII	qacL	0	3	9	3291	0		1	1	0
blaIII	shsP	0	3	80	3220	0		1	1	0
blaIII	silA	0	3	434	2866	0		1	1	0
blaIII	silB	0	3	432	2868	0		1	1	0
blaIII	silC	0	3	430	2870	0		1	1	0
blaIII	silE	0	3	437	2863	0		1	1	0
blaIII	silF	0	3	411	2889	0		1	1	0
blaIII	silP	0	3	432	2868	0		1	1	0
blaIII	silR	0	3	434	2866	0		1	1	0
blaIII	silS	0	3	431	2869	0		1	1	0
blaIII	terB	0	3	55	3245	0		1	1	0
blaIII	terC	0	3	55	3245	0		1	1	0
blaIII	terD	0	3	111	3189	0		1	1	0
blaIII	terE	0	3	56	3244	0		1	1	0
blaIII	terW	0	3	56	3244	0		1	1	0
blaIII	terZ	0	3	56	3244	0		1	1	0
blaIII	trxLHR	0	3	90	3210	0		1	1	0
blaIII	yfdX1	0	3	80	3220	0		1	1	0
blaIII	yfdX2	0	3	72	3228	0		1	1	0
blaIII	clpL	0	3	27	3273	0		1	1	0
blaIII	copB	0	3	24	3276	0		1	1	0
blaIII	arsB	0	3	1408	1892	0		1	1	0
blaIII	asr	0	3	631	2669	0		1	1	0
blaIII	crcB	0	3	27	3273	0		1	1	0
blaIII	fieF	0	3	463	2837	0		1	1	0
blaIII	merF	0	3	10	3290	0		1	1	0
blaIII	ncrY	0	3	6	3294	0		1	1	0
blaIII	arsD2	0	3	54	3246	0		1	1	0
blaIII	bcrB	0	3	1	3299	0		1	1	0
blaIII	bcrC	0	3	1	3299	0		1	1	0
blaIII	cadA	0	3	54	3246	0		1	1	0
blaIII	cadC	0	3	92	3208	0		1	1	0
blaIII	gadD1	0	3	168	3132	0		1	1	0
blaIII	golS	0	3	347	2953	0		1	1	0
blaIII	golT	0	3	347	2953	0		1	1	0
blaIII	cadD	0	3	196	3104	0		1	1	0
blaIII	lmrS	0	3	1418	1882	0		1	1	0
blaIII	mco	0	3	30	3270	0		1	1	0
blaIII	qacA	0	3	8	3292	0		1	1	0
blaIII	qacB	0	3	3	3297	0		1	1	0
blaIII	qacC	0	3	3	3297	0		1	1	0
blaIII	qacG	0	3	10	3290	0		1	1	0
blaIII	qacR	0	3	10	3290	0		1	1	0
catA	arsD	7	5	402	2889	0.0169082	10.0511	0.000192565	0.00339469	0.211929
catA	arsN1	6	6	13	3278	0.24	244.337	1.3683e-11	4.74437e-10	0.181653
catA	merA	3	9	104	3187	0.0258621	10.1923	0.00587494	0.0692397	0.0908265
catA	merB1	2	10	0	3291	0.166667		1.21029e-05	0.000253468	0.060551
catA	merB2	2	10	0	3291	0.166667		1.21029e-05	0.000253468	0.060551
catA	merB3	2	10	0	3291	0.166667		1.21029e-05	0.000253468	0.060551
catA	merR1	3	9	7	3284	0.157895	152.581	4.33708e-06	9.69276e-05	0.0908265
catA	merR2	2	10	0	3291	0.166667		1.21029e-05	0.000253468	0.060551
catA	merT	3	9	121	3170	0.0225564	8.7176	0.00886188	0.0995569	0.0908265
catA	qacH	1	11	9	3282	0.047619	32.882	0.0357904	0.301935	0.0302755
catA	arsP	0	12	32	3259	0		1	1	0
catA	ariR	0	12	574	2717	0		1	1	0
catA	arsA	0	12	263	3028	0		1	1	0
catA	arsC	0	12	432	2859	0		1	1	0
catA	arsR	0	12	296	2995	0		1	1	0
catA	clpK	0	12	202	3089	0		1	1	0
catA	emrE	0	12	338	2953	0		1	1	0
catA	hdeD-GI	0	12	80	3211	0		1	1	0
catA	hsp20	0	12	203	3088	0		1	1	0
catA	kefB-GI	0	12	89	3202	0		1	1	0
catA	klaB	0	12	1	3290	0		1	1	0
catA	merB	1	11	12	3279	0.0416667	24.7035	0.0462962	0.376118	0.0302755
catA	merC	0	12	66	3225	0		1	1	0
catA	merD	0	12	81	3210	0		1	1	0
catA	merE	0	12	77	3214	0		1	1	0
catA	merP	0	12	109	3182	0		1	1	0
catA	merR	0	12	112	3179	0		1	1	0
catA	ncrA	0	12	19	3272	0		1	1	0
catA	ncrB	0	12	18	3273	0		1	1	0
catA	ncrC	0	12	19	3272	0		1	1	0
catA	pcoA	0	12	430	2861	0		1	1	0
catA	pcoB	0	12	428	2863	0		1	1	0
catA	pcoC	0	12	428	2863	0		1	1	0
catA	pcoD	0	12	427	2864	0		1	1	0
catA	pcoE	0	12	153	3138	0		1	1	0
catA	pcoR	0	12	431	2860	0		1	1	0
catA	pcoS	0	12	439	2852	0		1	1	0
catA	psi-GI	0	12	88	3203	0		1	1	0
catA	qacE	0	12	36	3255	0		1	1	0
catA	qacEdelta1	0	12	56	3235	0		1	1	0
catA	qacL	0	12	9	3282	0		1	1	0
catA	shsP	0	12	80	3211	0		1	1	0
catA	silA	0	12	434	2857	0		1	1	0
catA	silB	0	12	432	2859	0		1	1	0
catA	silC	0	12	430	2861	0		1	1	0
catA	silE	0	12	437	2854	0		1	1	0
catA	silF	0	12	411	2880	0		1	1	0
catA	silP	0	12	432	2859	0		1	1	0
catA	silR	0	12	434	2857	0		1	1	0
catA	silS	0	12	431	2860	0		1	1	0
catA	terB	0	12	55	3236	0		1	1	0
catA	terC	0	12	55	3236	0		1	1	0
catA	terD	0	12	111	3180	0		1	1	0
catA	terE	0	12	56	3235	0		1	1	0
catA	terW	0	12	56	3235	0		1	1	0
catA	terZ	0	12	56	3235	0		1	1	0
catA	trxLHR	0	12	90	3201	0		1	1	0
catA	yfdX1	0	12	80	3211	0		1	1	0
catA	yfdX2	0	12	72	3219	0		1	1	0
catA	clpL	0	12	27	3264	0		1	1	0
catA	copB	0	12	24	3267	0		1	1	0
catA	arsB	4	8	1404	1887	0.00282486	0.672087	0.573507	1	0.121102
catA	asr	0	12	631	2660	0		1	1	0
catA	crcB	0	12	27	3264	0		1	1	0
catA	fieF	0	12	463	2828	0		1	1	0
catA	merF	0	12	10	3281	0		1	1	0
catA	ncrY	0	12	6	3285	0		1	1	0
catA	arsD2	0	12	54	3237	0		1	1	0
catA	bcrB	0	12	1	3290	0		1	1	0
catA	bcrC	0	12	1	3290	0		1	1	0
catA	cadA	0	12	54	3237	0		1	1	0
catA	cadC	1	11	91	3200	0.00970874	3.19477	0.287915	1	0.0302755
catA	gadD1	0	12	168	3123	0		1	1	0
catA	golS	0	12	347	2944	0		1	1	0
catA	golT	0	12	347	2944	0		1	1	0
catA	cadD	2	10	194	3097	0.00970874	3.1909	0.156511	0.951766	0.060551
catA	lmrS	4	8	1414	1877	0.00280505	0.6638	0.571746	1	0.121102
catA	mco	0	12	30	3261	0		1	1	0
catA	qacA	1	11	7	3284	0.0526316	42.225	0.0287277	0.257792	0.0302755
catA	qacB	0	12	3	3288	0		1	1	0
catA	qacC	0	12	3	3288	0		1	1	0
catA	qacG	0	12	10	3281	0		1	1	0
catA	qacR	1	11	9	3282	0.047619	32.882	0.0357904	0.301935	0.0302755
fosB	arsD	40	261	369	2633	0.0597015	1.09356	0.583094	1	1.21102
fosB	arsN1	17	284	2	3000	0.0561056	89.6291	1.95532e-16	1.00331e-14	0.514684
fosB	merA	3	298	104	2898	0.00740741	0.280591	0.0160053	0.16826	0.0908265
fosB	merB1	2	299	0	3002	0.00664452		0.00827946	0.0934798	0.060551
fosB	merB2	2	299	0	3002	0.00664452		0.00827946	0.0934798	0.060551
fosB	merB3	2	299	0	3002	0.00664452		0.00827946	0.0934798	0.060551
fosB	merR1	10	291	0	3002	0.0332226		3.44255e-11	1.17011e-09	0.302755
fosB	merR2	2	299	0	3002	0.00664452		0.00827946	0.0934798	0.060551
fosB	merT	3	298	121	2881	0.007109	0.239758	0.0059617	0.070139	0.0908265
fosB	qacH	1	300	9	2993	0.00322581	1.10846	1	1	0.0302755
fosB	arsP	0	301	32	2970	0		1	1	0
fosB	ariR	0	301	574	2428	0		1	1	0
fosB	arsA	0	301	263	2739	0		1	1	0
fosB	arsC	7	294	425	2577	0.00964187	0.144415	1.86783e-11	6.40816e-10	0.211929
fosB	arsR	4	297	292	2710	0.00674536	0.125033	1.57415e-08	4.46909e-07	0.121102
fosB	clpK	0	301	202	2800	0		1	1	0
fosB	emrE	0	301	338	2664	0		1	1	0
fosB	hdeD-GI	0	301	80	2922	0		1	1	0
fosB	hsp20	0	301	203	2799	0		1	1	0
fosB	kefB-GI	0	301	89	2913	0		1	1	0
fosB	klaB	0	301	1	3001	0		1	1	0
fosB	merB	1	300	12	2990	0.00319489	0.830582	1	1	0.0302755
fosB	merC	0	301	66	2936	0		1	1	0
fosB	merD	0	301	81	2921	0		1	1	0
fosB	merE	0	301	77	2925	0		1	1	0
fosB	merP	0	301	109	2893	0		1	1	0
fosB	merR	0	301	112	2890	0		1	1	0
fosB	ncrA	0	301	19	2983	0		1	1	0
fosB	ncrB	0	301	18	2984	0		1	1	0
fosB	ncrC	0	301	19	2983	0		1	1	0
fosB	pcoA	0	301	430	2572	0		1	1	0
fosB	pcoB	0	301	428	2574	0		1	1	0
fosB	pcoC	0	301	428	2574	0		1	1	0
fosB	pcoD	0	301	427	2575	0		1	1	0
fosB	pcoE	0	301	153	2849	0		1	1	0
fosB	pcoR	0	301	431	2571	0		1	1	0
fosB	pcoS	0	301	439	2563	0		1	1	0
fosB	psi-GI	0	301	88	2914	0		1	1	0
fosB	qacE	0	301	36	2966	0		1	1	0
fosB	qacEdelta1	0	301	56	2946	0		1	1	0
fosB	qacL	0	301	9	2993	0		1	1	0
fosB	shsP	0	301	80	2922	0		1	1	0
fosB	silA	0	301	434	2568	0		1	1	0
fosB	silB	0	301	432	2570	0		1	1	0
fosB	silC	0	301	430	2572	0		1	1	0
fosB	silE	0	301	437	2565	0		1	1	0
fosB	silF	0	301	411	2591	0		1	1	0
fosB	silP	0	301	432	2570	0		1	1	0
fosB	silR	0	301	434	2568	0		1	1	0
fosB	silS	0	301	431	2571	0		1	1	0
fosB	terB	0	301	55	2947	0		1	1	0
fosB	terC	0	301	55	2947	0		1	1	0
fosB	terD	0	301	111	2891	0		1	1	0
fosB	terE	0	301	56	2946	0		1	1	0
fosB	terW	0	301	56	2946	0		1	1	0
fosB	terZ	0	301	56	2946	0		1	1	0
fosB	trxLHR	0	301	90	2912	0		1	1	0
fosB	yfdX1	0	301	80	2922	0		1	1	0
fosB	yfdX2	0	301	72	2930	0		1	1	0
fosB	clpL	0	301	27	2975	0		1	1	0
fosB	copB	0	301	24	2978	0		1	1	0
fosB	arsB	251	50	1157	1845	0.172154	8.00032	2.05369e-52	3.38039e-50	7.59915
fosB	asr	0	301	631	2371	0		1	1	0
fosB	crcB	0	301	27	2975	0		1	1	0
fosB	fieF	0	301	463	2539	0		1	1	0
fosB	merF	0	301	10	2992	0		1	1	0
fosB	ncrY	0	301	6	2996	0		1	1	0
fosB	arsD2	0	301	54	2948	0		1	1	0
fosB	bcrB	0	301	1	3001	0		1	1	0
fosB	bcrC	0	301	1	3001	0		1	1	0
fosB	cadA	0	301	54	2948	0		1	1	0
fosB	cadC	11	290	81	2921	0.0287958	1.36771	0.355016	1	0.333031
fosB	gadD1	0	301	168	2834	0		1	1	0
fosB	golS	0	301	347	2655	0		1	1	0
fosB	golT	0	301	347	2655	0		1	1	0
fosB	cadD	54	247	142	2860	0.121896	4.40009	6.95432e-15	3.28107e-13	1.63488
fosB	lmrS	276	25	1142	1860	0.191268	17.9685	3.82152e-78	9.02957e-76	8.35604
fosB	mco	3	298	27	2975	0.00914634	1.10919	0.750579	1	0.0908265
fosB	qacA	1	300	7	2995	0.00324675	1.426	0.534792	1	0.0302755
fosB	qacB	1	300	2	3000	0.00330033	4.99559	0.249299	1	0.0302755
fosB	qacC	0	301	3	2999	0		1	1	0
fosB	qacG	0	301	10	2992	0		1	1	0
fosB	qacR	2	299	8	2994	0.00647249	2.50235	0.22965	1	0.060551
lsa	arsD	4	1	405	2893	0.0097561	28.506	0.00104649	0.0156115	0.121102
lsa	arsN1	4	1	15	3283	0.2	850.153	3.90065e-09	1.14171e-07	0.121102
lsa	merA	2	3	105	3193	0.0181818	20.2016	0.00975323	0.108737	0.060551
lsa	merB1	2	3	0	3298	0.4		1.83377e-06	4.27427e-05	0.060551
lsa	merB2	2	3	0	3298	0.4		1.83377e-06	4.27427e-05	0.060551
lsa	merB3	2	3	0	3298	0.4		1.83377e-06	4.27427e-05	0.060551
lsa	merR1	2	3	8	3290	0.153846	262.688	8.21202e-05	0.00153741	0.060551
lsa	merR2	2	3	0	3298	0.4		1.83377e-06	4.27427e-05	0.060551
lsa	merT	2	3	122	3176	0.015748	17.3025	0.0129788	0.140631	0.060551
lsa	qacH	1	4	9	3289	0.0714286	89.4729	0.0150554	0.159996	0.0302755
lsa	arsP	0	5	32	3266	0		1	1	0
lsa	ariR	0	5	574	2724	0		1	1	0
lsa	arsA	0	5	263	3035	0		1	1	0
lsa	arsC	0	5	432	2866	0		1	1	0
lsa	arsR	0	5	296	3002	0		1	1	0
lsa	clpK	0	5	202	3096	0		1	1	0
lsa	emrE	0	5	338	2960	0		1	1	0
lsa	hdeD-GI	0	5	80	3218	0		1	1	0
lsa	hsp20	0	5	203	3095	0		1	1	0
lsa	kefB-GI	0	5	89	3209	0		1	1	0
lsa	klaB	0	5	1	3297	0		1	1	0
lsa	merB	0	5	13	3285	0		1	1	0
lsa	merC	0	5	66	3232	0		1	1	0
lsa	merD	0	5	81	3217	0		1	1	0
lsa	merE	0	5	77	3221	0		1	1	0
lsa	merP	0	5	109	3189	0		1	1	0
lsa	merR	0	5	112	3186	0		1	1	0
lsa	ncrA	0	5	19	3279	0		1	1	0
lsa	ncrB	0	5	18	3280	0		1	1	0
lsa	ncrC	0	5	19	3279	0		1	1	0
lsa	pcoA	0	5	430	2868	0		1	1	0
lsa	pcoB	0	5	428	2870	0		1	1	0
lsa	pcoC	0	5	428	2870	0		1	1	0
lsa	pcoD	0	5	427	2871	0		1	1	0
lsa	pcoE	0	5	153	3145	0		1	1	0
lsa	pcoR	0	5	431	2867	0		1	1	0
lsa	pcoS	0	5	439	2859	0		1	1	0
lsa	psi-GI	0	5	88	3210	0		1	1	0
lsa	qacE	0	5	36	3262	0		1	1	0
lsa	qacEdelta1	0	5	56	3242	0		1	1	0
lsa	qacL	0	5	9	3289	0		1	1	0
lsa	shsP	0	5	80	3218	0		1	1	0
lsa	silA	0	5	434	2864	0		1	1	0
lsa	silB	0	5	432	2866	0		1	1	0
lsa	silC	0	5	430	2868	0		1	1	0
lsa	silE	0	5	437	2861	0		1	1	0
lsa	silF	0	5	411	2887	0		1	1	0
lsa	silP	0	5	432	2866	0		1	1	0
lsa	silR	0	5	434	2864	0		1	1	0
lsa	silS	0	5	431	2867	0		1	1	0
lsa	terB	0	5	55	3243	0		1	1	0
lsa	terC	0	5	55	3243	0		1	1	0
lsa	terD	0	5	111	3187	0		1	1	0
lsa	terE	0	5	56	3242	0		1	1	0
lsa	terW	0	5	56	3242	0		1	1	0
lsa	terZ	0	5	56	3242	0		1	1	0
lsa	trxLHR	0	5	90	3208	0		1	1	0
lsa	yfdX1	0	5	80	3218	0		1	1	0
lsa	yfdX2	0	5	72	3226	0		1	1	0
lsa	clpL	0	5	27	3271	0		1	1	0
lsa	copB	0	5	24	3274	0		1	1	0
lsa	arsB	0	5	1408	1890	0		1	1	0
lsa	asr	0	5	631	2667	0		1	1	0
lsa	crcB	0	5	27	3271	0		1	1	0
lsa	fieF	0	5	463	2835	0		1	1	0
lsa	merF	0	5	10	3288	0		1	1	0
lsa	ncrY	0	5	6	3292	0		1	1	0
lsa	arsD2	0	5	54	3244	0		1	1	0
lsa	bcrB	0	5	1	3297	0		1	1	0
lsa	bcrC	0	5	1	3297	0		1	1	0
lsa	cadA	0	5	54	3244	0		1	1	0
lsa	cadC	0	5	92	3206	0		1	1	0
lsa	gadD1	0	5	168	3130	0		1	1	0
lsa	golS	0	5	347	2951	0		1	1	0
lsa	golT	0	5	347	2951	0		1	1	0
lsa	cadD	0	5	196	3102	0		1	1	0
lsa	lmrS	0	5	1418	1880	0		1	1	0
lsa	mco	0	5	30	3268	0		1	1	0
lsa	qacA	0	5	8	3290	0		1	1	0
lsa	qacB	0	5	3	3295	0		1	1	0
lsa	qacC	0	5	3	3295	0		1	1	0
lsa	qacG	0	5	10	3288	0		1	1	0
lsa	qacR	0	5	10	3288	0		1	1	0
mphL	arsD	4	1	405	2893	0.0097561	28.506	0.00104649	0.0156115	0.121102
mphL	arsN1	4	1	15	3283	0.2	850.153	3.90065e-09	1.14171e-07	0.121102
mphL	merA	2	3	105	3193	0.0181818	20.2016	0.00975323	0.108737	0.060551
mphL	merB1	2	3	0	3298	0.4		1.83377e-06	4.27427e-05	0.060551
mphL	merB2	2	3	0	3298	0.4		1.83377e-06	4.27427e-05	0.060551
mphL	merB3	2	3	0	3298	0.4		1.83377e-06	4.27427e-05	0.060551
mphL	merR1	2	3	8	3290	0.153846	262.688	8.21202e-05	0.00153741	0.060551
mphL	merR2	2	3	0	3298	0.4		1.83377e-06	4.27427e-05	0.060551
mphL	merT	2	3	122	3176	0.015748	17.3025	0.0129788	0.140631	0.060551
mphL	qacH	1	4	9	3289	0.0714286	89.4729	0.0150554	0.159996	0.0302755
mphL	arsP	0	5	32	3266	0		1	1	0
mphL	ariR	0	5	574	2724	0		1	1	0
mphL	arsA	0	5	263	3035	0		1	1	0
mphL	arsC	0	5	432	2866	0		1	1	0
mphL	arsR	0	5	296	3002	0		1	1	0
mphL	clpK	0	5	202	3096	0		1	1	0
mphL	emrE	0	5	338	2960	0		1	1	0
mphL	hdeD-GI	0	5	80	3218	0		1	1	0
mphL	hsp20	0	5	203	3095	0		1	1	0
mphL	kefB-GI	0	5	89	3209	0		1	1	0
mphL	klaB	0	5	1	3297	0		1	1	0
mphL	merB	0	5	13	3285	0		1	1	0
mphL	merC	0	5	66	3232	0		1	1	0
mphL	merD	0	5	81	3217	0		1	1	0
mphL	merE	0	5	77	3221	0		1	1	0
mphL	merP	0	5	109	3189	0		1	1	0
mphL	merR	0	5	112	3186	0		1	1	0
mphL	ncrA	0	5	19	3279	0		1	1	0
mphL	ncrB	0	5	18	3280	0		1	1	0
mphL	ncrC	0	5	19	3279	0		1	1	0
mphL	pcoA	0	5	430	2868	0		1	1	0
mphL	pcoB	0	5	428	2870	0		1	1	0
mphL	pcoC	0	5	428	2870	0		1	1	0
mphL	pcoD	0	5	427	2871	0		1	1	0
mphL	pcoE	0	5	153	3145	0		1	1	0
mphL	pcoR	0	5	431	2867	0		1	1	0
mphL	pcoS	0	5	439	2859	0		1	1	0
mphL	psi-GI	0	5	88	3210	0		1	1	0
mphL	qacE	0	5	36	3262	0		1	1	0
mphL	qacEdelta1	0	5	56	3242	0		1	1	0
mphL	qacL	0	5	9	3289	0		1	1	0
mphL	shsP	0	5	80	3218	0		1	1	0
mphL	silA	0	5	434	2864	0		1	1	0
mphL	silB	0	5	432	2866	0		1	1	0
mphL	silC	0	5	430	2868	0		1	1	0
mphL	silE	0	5	437	2861	0		1	1	0
mphL	silF	0	5	411	2887	0		1	1	0
mphL	silP	0	5	432	2866	0		1	1	0
mphL	silR	0	5	434	2864	0		1	1	0
mphL	silS	0	5	431	2867	0		1	1	0
mphL	terB	0	5	55	3243	0		1	1	0
mphL	terC	0	5	55	3243	0		1	1	0
mphL	terD	0	5	111	3187	0		1	1	0
mphL	terE	0	5	56	3242	0		1	1	0
mphL	terW	0	5	56	3242	0		1	1	0
mphL	terZ	0	5	56	3242	0		1	1	0
mphL	trxLHR	0	5	90	3208	0		1	1	0
mphL	yfdX1	0	5	80	3218	0		1	1	0
mphL	yfdX2	0	5	72	3226	0		1	1	0
mphL	clpL	0	5	27	3271	0		1	1	0
mphL	copB	0	5	24	3274	0		1	1	0
mphL	arsB	0	5	1408	1890	0		1	1	0
mphL	asr	0	5	631	2667	0		1	1	0
mphL	crcB	0	5	27	3271	0		1	1	0
mphL	fieF	0	5	463	2835	0		1	1	0
mphL	merF	0	5	10	3288	0		1	1	0
mphL	ncrY	0	5	6	3292	0		1	1	0
mphL	arsD2	0	5	54	3244	0		1	1	0
mphL	bcrB	0	5	1	3297	0		1	1	0
mphL	bcrC	0	5	1	3297	0		1	1	0
mphL	cadA	0	5	54	3244	0		1	1	0
mphL	cadC	0	5	92	3206	0		1	1	0
mphL	gadD1	0	5	168	3130	0		1	1	0
mphL	golS	0	5	347	2951	0		1	1	0
mphL	golT	0	5	347	2951	0		1	1	0
mphL	cadD	0	5	196	3102	0		1	1	0
mphL	lmrS	0	5	1418	1880	0		1	1	0
mphL	mco	0	5	30	3268	0		1	1	0
mphL	qacA	0	5	8	3290	0		1	1	0
mphL	qacB	0	5	3	3295	0		1	1	0
mphL	qacC	0	5	3	3295	0		1	1	0
mphL	qacG	0	5	10	3288	0		1	1	0
mphL	qacR	0	5	10	3288	0		1	1	0
satA	arsD	12	5	397	2889	0.0289855	17.4341	3.86523e-08	1.07752e-06	0.363306
satA	arsN1	11	6	8	3278	0.44	724.628	7.33811e-23	5.38846e-21	0.333031
satA	merA	1	16	106	3180	0.00813008	1.87457	0.429483	1	0.0302755
satA	merB1	1	16	1	3285	0.0555556	200.308	0.0102687	0.114093	0.0302755
satA	merB2	1	16	1	3285	0.0555556	200.308	0.0102687	0.114093	0.0302755
satA	merB3	1	16	1	3285	0.0555556	200.308	0.0102687	0.114093	0.0302755
satA	merR1	6	11	4	3282	0.285714	426.927	1.43112e-12	5.40342e-11	0.181653
satA	merR2	1	16	1	3285	0.0555556	200.308	0.0102687	0.114093	0.0302755
satA	merT	1	16	123	3163	0.00714286	1.60691	0.479053	1	0.0302755
satA	qacH	1	16	9	3277	0.0384615	22.6195	0.0503596	0.399969	0.0302755
satA	arsP	0	17	32	3254	0		1	1	0
satA	ariR	0	17	574	2712	0		1	1	0
satA	arsA	0	17	263	3023	0		1	1	0
satA	arsC	0	17	432	2854	0		1	1	0
satA	arsR	0	17	296	2990	0		1	1	0
satA	clpK	0	17	202	3084	0		1	1	0
satA	emrE	0	17	338	2948	0		1	1	0
satA	hdeD-GI	0	17	80	3206	0		1	1	0
satA	hsp20	0	17	203	3083	0		1	1	0
satA	kefB-GI	0	17	89	3197	0		1	1	0
satA	klaB	0	17	1	3285	0		1	1	0
satA	merB	0	17	13	3273	0		1	1	0
satA	merC	0	17	66	3220	0		1	1	0
satA	merD	0	17	81	3205	0		1	1	0
satA	merE	0	17	77	3209	0		1	1	0
satA	merP	0	17	109	3177	0		1	1	0
satA	merR	0	17	112	3174	0		1	1	0
satA	ncrA	0	17	19	3267	0		1	1	0
satA	ncrB	0	17	18	3268	0		1	1	0
satA	ncrC	0	17	19	3267	0		1	1	0
satA	pcoA	0	17	430	2856	0		1	1	0
satA	pcoB	0	17	428	2858	0		1	1	0
satA	pcoC	0	17	428	2858	0		1	1	0
satA	pcoD	0	17	427	2859	0		1	1	0
satA	pcoE	0	17	153	3133	0		1	1	0
satA	pcoR	0	17	431	2855	0		1	1	0
satA	pcoS	0	17	439	2847	0		1	1	0
satA	psi-GI	0	17	88	3198	0		1	1	0
satA	qacE	0	17	36	3250	0		1	1	0
satA	qacEdelta1	0	17	56	3230	0		1	1	0
satA	qacL	0	17	9	3277	0		1	1	0
satA	shsP	0	17	80	3206	0		1	1	0
satA	silA	0	17	434	2852	0		1	1	0
satA	silB	0	17	432	2854	0		1	1	0
satA	silC	0	17	430	2856	0		1	1	0
satA	silE	0	17	437	2849	0		1	1	0
satA	silF	0	17	411	2875	0		1	1	0
satA	silP	0	17	432	2854	0		1	1	0
satA	silR	0	17	434	2852	0		1	1	0
satA	silS	0	17	431	2855	0		1	1	0
satA	terB	0	17	55	3231	0		1	1	0
satA	terC	0	17	55	3231	0		1	1	0
satA	terD	0	17	111	3175	0		1	1	0
satA	terE	0	17	56	3230	0		1	1	0
satA	terW	0	17	56	3230	0		1	1	0
satA	terZ	0	17	56	3230	0		1	1	0
satA	trxLHR	0	17	90	3196	0		1	1	0
satA	yfdX1	0	17	80	3206	0		1	1	0
satA	yfdX2	0	17	72	3214	0		1	1	0
satA	clpL	0	17	27	3259	0		1	1	0
satA	copB	0	17	24	3262	0		1	1	0
satA	arsB	0	17	1408	1878	0		1	1	0
satA	asr	0	17	631	2655	0		1	1	0
satA	crcB	0	17	27	3259	0		1	1	0
satA	fieF	0	17	463	2823	0		1	1	0
satA	merF	0	17	10	3276	0		1	1	0
satA	ncrY	0	17	6	3280	0		1	1	0
satA	arsD2	0	17	54	3232	0		1	1	0
satA	bcrB	0	17	1	3285	0		1	1	0
satA	bcrC	0	17	1	3285	0		1	1	0
satA	cadA	0	17	54	3232	0		1	1	0
satA	cadC	0	17	92	3194	0		1	1	0
satA	gadD1	0	17	168	3118	0		1	1	0
satA	golS	0	17	347	2939	0		1	1	0
satA	golT	0	17	347	2939	0		1	1	0
satA	cadD	0	17	196	3090	0		1	1	0
satA	lmrS	0	17	1418	1868	0		1	1	0
satA	mco	0	17	30	3256	0		1	1	0
satA	qacA	0	17	8	3278	0		1	1	0
satA	qacB	0	17	3	3283	0		1	1	0
satA	qacC	0	17	3	3283	0		1	1	0
satA	qacG	0	17	10	3276	0		1	1	0
satA	qacR	0	17	10	3276	0		1	1	0
tet	arsD	2	0	407	2894	0.00488998		0.0153002	0.16201	0.060551
tet	arsN1	2	0	17	3284	0.105263		3.13574e-05	0.000624994	0.060551
tet	merA	2	0	105	3196	0.0186916		0.00103993	0.0155295	0.060551
tet	merB1	2	0	0	3301	1		1	1	0.060551
tet	merB2	2	0	0	3301	1		1	1	0.060551
tet	merB3	2	0	0	3301	1		1	1	0.060551
tet	merR1	2	0	8	3293	0.2		8.25196e-06	0.000177644	0.060551
tet	merR2	2	0	0	3301	1		1	1	0.060551
tet	merT	2	0	122	3179	0.016129		0.00139843	0.019784	0.060551
tet	qacH	0	2	10	3291	0		1	1	0
tet	arsP	0	2	32	3269	0		1	1	0
tet	ariR	0	2	574	2727	0		1	1	0
tet	arsA	0	2	263	3038	0		1	1	0
tet	arsC	0	2	432	2869	0		1	1	0
tet	arsR	0	2	296	3005	0		1	1	0
tet	clpK	0	2	202	3099	0		1	1	0
tet	emrE	0	2	338	2963	0		1	1	0
tet	hdeD-GI	0	2	80	3221	0		1	1	0
tet	hsp20	0	2	203	3098	0		1	1	0
tet	kefB-GI	0	2	89	3212	0		1	1	0
tet	klaB	0	2	1	3300	0		1	1	0
tet	merB	0	2	13	3288	0		1	1	0
tet	merC	0	2	66	3235	0		1	1	0
tet	merD	0	2	81	3220	0		1	1	0
tet	merE	0	2	77	3224	0		1	1	0
tet	merP	0	2	109	3192	0		1	1	0
tet	merR	0	2	112	3189	0		1	1	0
tet	ncrA	0	2	19	3282	0		1	1	0
tet	ncrB	0	2	18	3283	0		1	1	0
tet	ncrC	0	2	19	3282	0		1	1	0
tet	pcoA	0	2	430	2871	0		1	1	0
tet	pcoB	0	2	428	2873	0		1	1	0
tet	pcoC	0	2	428	2873	0		1	1	0
tet	pcoD	0	2	427	2874	0		1	1	0
tet	pcoE	0	2	153	3148	0		1	1	0
tet	pcoR	0	2	431	2870	0		1	1	0
tet	pcoS	0	2	439	2862	0		1	1	0
tet	psi-GI	0	2	88	3213	0		1	1	0
tet	qacE	0	2	36	3265	0		1	1	0
tet	qacEdelta1	0	2	56	3245	0		1	1	0
tet	qacL	0	2	9	3292	0		1	1	0
tet	shsP	0	2	80	3221	0		1	1	0
tet	silA	0	2	434	2867	0		1	1	0
tet	silB	0	2	432	2869	0		1	1	0
tet	silC	0	2	430	2871	0		1	1	0
tet	silE	0	2	437	2864	0		1	1	0
tet	silF	0	2	411	2890	0		1	1	0
tet	silP	0	2	432	2869	0		1	1	0
tet	silR	0	2	434	2867	0		1	1	0
tet	silS	0	2	431	2870	0		1	1	0
tet	terB	0	2	55	3246	0		1	1	0
tet	terC	0	2	55	3246	0		1	1	0
tet	terD	0	2	111	3190	0		1	1	0
tet	terE	0	2	56	3245	0		1	1	0
tet	terW	0	2	56	3245	0		1	1	0
tet	terZ	0	2	56	3245	0		1	1	0
tet	trxLHR	0	2	90	3211	0		1	1	0
tet	yfdX1	0	2	80	3221	0		1	1	0
tet	yfdX2	0	2	72	3229	0		1	1	0
tet	clpL	0	2	27	3274	0		1	1	0
tet	copB	0	2	24	3277	0		1	1	0
tet	arsB	0	2	1408	1893	0		1	1	0
tet	asr	0	2	631	2670	0		1	1	0
tet	crcB	0	2	27	3274	0		1	1	0
tet	fieF	0	2	463	2838	0		1	1	0
tet	merF	0	2	10	3291	0		1	1	0
tet	ncrY	0	2	6	3295	0		1	1	0
tet	arsD2	0	2	54	3247	0		1	1	0
tet	bcrB	0	2	1	3300	0		1	1	0
tet	bcrC	0	2	1	3300	0		1	1	0
tet	cadA	0	2	54	3247	0		1	1	0
tet	cadC	0	2	92	3209	0		1	1	0
tet	gadD1	0	2	168	3133	0		1	1	0
tet	golS	0	2	347	2954	0		1	1	0
tet	golT	0	2	347	2954	0		1	1	0
tet	cadD	0	2	196	3105	0		1	1	0
tet	lmrS	0	2	1418	1883	0		1	1	0
tet	mco	0	2	30	3271	0		1	1	0
tet	qacA	0	2	8	3293	0		1	1	0
tet	qacB	0	2	3	3298	0		1	1	0
tet	qacC	0	2	3	3298	0		1	1	0
tet	qacG	0	2	10	3291	0		1	1	0
tet	qacR	0	2	10	3291	0		1	1	0
vat	arsD	17	1	392	2893	0.0414634	125.167	4.49499e-15	2.16254e-13	0.514684
vat	arsN1	13	5	6	3279	0.541667	1347.16	2.63886e-28	2.34291e-26	0.393582
vat	merA	2	16	105	3180	0.0162602	3.78313	0.113667	0.801525	0.060551
vat	merB1	2	16	0	3285	0.111111		2.80566e-05	0.00056731	0.060551
vat	merB2	2	16	0	3285	0.111111		2.80566e-05	0.00056731	0.060551
vat	merB3	2	16	0	3285	0.111111		2.80566e-05	0.00056731	0.060551
vat	merR1	5	13	5	3280	0.217391	244.236	6.5026e-10	2.01822e-08	0.151378
vat	merR2	2	16	0	3285	0.111111		2.80566e-05	0.00056731	0.060551
vat	merT	2	16	122	3163	0.0142857	3.23873	0.144861	0.8896	0.060551
vat	qacH	1	17	9	3276	0.037037	21.2969	0.0532496	0.41951	0.0302755
vat	arsP	0	18	32	3253	0		1	1	0
vat	ariR	0	18	574	2711	0		1	1	0
vat	arsA	0	18	263	3022	0		1	1	0
vat	arsC	0	18	432	2853	0		1	1	0
vat	arsR	0	18	296	2989	0		1	1	0
vat	clpK	0	18	202	3083	0		1	1	0
vat	emrE	0	18	338	2947	0		1	1	0
vat	hdeD-GI	0	18	80	3205	0		1	1	0
vat	hsp20	0	18	203	3082	0		1	1	0
vat	kefB-GI	0	18	89	3196	0		1	1	0
vat	klaB	0	18	1	3284	0		1	1	0
vat	merB	0	18	13	3272	0		1	1	0
vat	merC	0	18	66	3219	0		1	1	0
vat	merD	0	18	81	3204	0		1	1	0
vat	merE	0	18	77	3208	0		1	1	0
vat	merP	0	18	109	3176	0		1	1	0
vat	merR	0	18	112	3173	0		1	1	0
vat	ncrA	0	18	19	3266	0		1	1	0
vat	ncrB	0	18	18	3267	0		1	1	0
vat	ncrC	0	18	19	3266	0		1	1	0
vat	pcoA	0	18	430	2855	0		1	1	0
vat	pcoB	0	18	428	2857	0		1	1	0
vat	pcoC	0	18	428	2857	0		1	1	0
vat	pcoD	0	18	427	2858	0		1	1	0
vat	pcoE	0	18	153	3132	0		1	1	0
vat	pcoR	0	18	431	2854	0		1	1	0
vat	pcoS	0	18	439	2846	0		1	1	0
vat	psi-GI	0	18	88	3197	0		1	1	0
vat	qacE	0	18	36	3249	0		1	1	0
vat	qacEdelta1	0	18	56	3229	0		1	1	0
vat	qacL	0	18	9	3276	0		1	1	0
vat	shsP	0	18	80	3205	0		1	1	0
vat	silA	0	18	434	2851	0		1	1	0
vat	silB	0	18	432	2853	0		1	1	0
vat	silC	0	18	430	2855	0		1	1	0
vat	silE	0	18	437	2848	0		1	1	0
vat	silF	0	18	411	2874	0		1	1	0
vat	silP	0	18	432	2853	0		1	1	0
vat	silR	0	18	434	2851	0		1	1	0
vat	silS	0	18	431	2854	0		1	1	0
vat	terB	0	18	55	3230	0		1	1	0
vat	terC	0	18	55	3230	0		1	1	0
vat	terD	0	18	111	3174	0		1	1	0
vat	terE	0	18	56	3229	0		1	1	0
vat	terW	0	18	56	3229	0		1	1	0
vat	terZ	0	18	56	3229	0		1	1	0
vat	trxLHR	0	18	90	3195	0		1	1	0
vat	yfdX1	0	18	80	3205	0		1	1	0
vat	yfdX2	0	18	72	3213	0		1	1	0
vat	clpL	0	18	27	3258	0		1	1	0
vat	copB	0	18	24	3261	0		1	1	0
vat	arsB	0	18	1408	1877	0		1	1	0
vat	asr	0	18	631	2654	0		1	1	0
vat	crcB	0	18	27	3258	0		1	1	0
vat	fieF	0	18	463	2822	0		1	1	0
vat	merF	0	18	10	3275	0		1	1	0
vat	ncrY	0	18	6	3279	0		1	1	0
vat	arsD2	0	18	54	3231	0		1	1	0
vat	bcrB	0	18	1	3284	0		1	1	0
vat	bcrC	0	18	1	3284	0		1	1	0
vat	cadA	0	18	54	3231	0		1	1	0
vat	cadC	0	18	92	3193	0		1	1	0
vat	gadD1	0	18	168	3117	0		1	1	0
vat	golS	0	18	347	2938	0		1	1	0
vat	golT	0	18	347	2938	0		1	1	0
vat	cadD	0	18	196	3089	0		1	1	0
vat	lmrS	0	18	1418	1867	0		1	1	0
vat	mco	0	18	30	3255	0		1	1	0
vat	qacA	0	18	8	3277	0		1	1	0
vat	qacB	0	18	3	3282	0		1	1	0
vat	qacC	0	18	3	3282	0		1	1	0
vat	qacG	0	18	10	3275	0		1	1	0
vat	qacR	0	18	10	3275	0		1	1	0
blaOXA-193	arsD	0	32	409	2862	0		1	1	0
blaOXA-193	arsN1	0	32	19	3252	0		1	1	0
blaOXA-193	merA	0	32	107	3164	0		1	1	0
blaOXA-193	merB1	0	32	2	3269	0		1	1	0
blaOXA-193	merB2	0	32	2	3269	0		1	1	0
blaOXA-193	merB3	0	32	2	3269	0		1	1	0
blaOXA-193	merR1	0	32	10	3261	0		1	1	0
blaOXA-193	merR2	0	32	2	3269	0		1	1	0
blaOXA-193	merT	0	32	124	3147	0		1	1	0
blaOXA-193	qacH	0	32	10	3261	0		1	1	0
blaOXA-193	arsP	32	0	0	3271	1		1	1	0.968816
blaOXA-193	ariR	0	32	574	2697	0		1	1	0
blaOXA-193	arsA	0	32	263	3008	0		1	1	0
blaOXA-193	arsC	0	32	432	2839	0		1	1	0
blaOXA-193	arsR	0	32	296	2975	0		1	1	0
blaOXA-193	clpK	0	32	202	3069	0		1	1	0
blaOXA-193	emrE	0	32	338	2933	0		1	1	0
blaOXA-193	hdeD-GI	0	32	80	3191	0		1	1	0
blaOXA-193	hsp20	0	32	203	3068	0		1	1	0
blaOXA-193	kefB-GI	0	32	89	3182	0		1	1	0
blaOXA-193	klaB	0	32	1	3270	0		1	1	0
blaOXA-193	merB	0	32	13	3258	0		1	1	0
blaOXA-193	merC	0	32	66	3205	0		1	1	0
blaOXA-193	merD	0	32	81	3190	0		1	1	0
blaOXA-193	merE	0	32	77	3194	0		1	1	0
blaOXA-193	merP	0	32	109	3162	0		1	1	0
blaOXA-193	merR	0	32	112	3159	0		1	1	0
blaOXA-193	ncrA	0	32	19	3252	0		1	1	0
blaOXA-193	ncrB	0	32	18	3253	0		1	1	0
blaOXA-193	ncrC	0	32	19	3252	0		1	1	0
blaOXA-193	pcoA	0	32	430	2841	0		1	1	0
blaOXA-193	pcoB	0	32	428	2843	0		1	1	0
blaOXA-193	pcoC	0	32	428	2843	0		1	1	0
blaOXA-193	pcoD	0	32	427	2844	0		1	1	0
blaOXA-193	pcoE	0	32	153	3118	0		1	1	0
blaOXA-193	pcoR	0	32	431	2840	0		1	1	0
blaOXA-193	pcoS	0	32	439	2832	0		1	1	0
blaOXA-193	psi-GI	0	32	88	3183	0		1	1	0
blaOXA-193	qacE	0	32	36	3235	0		1	1	0
blaOXA-193	qacEdelta1	0	32	56	3215	0		1	1	0
blaOXA-193	qacL	0	32	9	3262	0		1	1	0
blaOXA-193	shsP	0	32	80	3191	0		1	1	0
blaOXA-193	silA	0	32	434	2837	0		1	1	0
blaOXA-193	silB	0	32	432	2839	0		1	1	0
blaOXA-193	silC	0	32	430	2841	0		1	1	0
blaOXA-193	silE	0	32	437	2834	0		1	1	0
blaOXA-193	silF	0	32	411	2860	0		1	1	0
blaOXA-193	silP	0	32	432	2839	0		1	1	0
blaOXA-193	silR	0	32	434	2837	0		1	1	0
blaOXA-193	silS	0	32	431	2840	0		1	1	0
blaOXA-193	terB	0	32	55	3216	0		1	1	0
blaOXA-193	terC	0	32	55	3216	0		1	1	0
blaOXA-193	terD	0	32	111	3160	0		1	1	0
blaOXA-193	terE	0	32	56	3215	0		1	1	0
blaOXA-193	terW	0	32	56	3215	0		1	1	0
blaOXA-193	terZ	0	32	56	3215	0		1	1	0
blaOXA-193	trxLHR	0	32	90	3181	0		1	1	0
blaOXA-193	yfdX1	0	32	80	3191	0		1	1	0
blaOXA-193	yfdX2	0	32	72	3199	0		1	1	0
blaOXA-193	clpL	0	32	27	3244	0		1	1	0
blaOXA-193	copB	0	32	24	3247	0		1	1	0
blaOXA-193	arsB	0	32	1408	1863	0		1	1	0
blaOXA-193	asr	0	32	631	2640	0		1	1	0
blaOXA-193	crcB	0	32	27	3244	0		1	1	0
blaOXA-193	fieF	0	32	463	2808	0		1	1	0
blaOXA-193	merF	0	32	10	3261	0		1	1	0
blaOXA-193	ncrY	0	32	6	3265	0		1	1	0
blaOXA-193	arsD2	0	32	54	3217	0		1	1	0
blaOXA-193	bcrB	0	32	1	3270	0		1	1	0
blaOXA-193	bcrC	0	32	1	3270	0		1	1	0
blaOXA-193	cadA	0	32	54	3217	0		1	1	0
blaOXA-193	cadC	0	32	92	3179	0		1	1	0
blaOXA-193	gadD1	0	32	168	3103	0		1	1	0
blaOXA-193	golS	0	32	347	2924	0		1	1	0
blaOXA-193	golT	0	32	347	2924	0		1	1	0
blaOXA-193	cadD	0	32	196	3075	0		1	1	0
blaOXA-193	lmrS	0	32	1418	1853	0		1	1	0
blaOXA-193	mco	0	32	30	3241	0		1	1	0
blaOXA-193	qacA	0	32	8	3263	0		1	1	0
blaOXA-193	qacB	0	32	3	3268	0		1	1	0
blaOXA-193	qacC	0	32	3	3268	0		1	1	0
blaOXA-193	qacG	0	32	10	3261	0		1	1	0
blaOXA-193	qacR	0	32	10	3261	0		1	1	0
gyrA_T86I	arsD	0	9	409	2885	0		1	1	0
gyrA_T86I	arsN1	0	9	19	3275	0		1	1	0
gyrA_T86I	merA	0	9	107	3187	0		1	1	0
gyrA_T86I	merB1	0	9	2	3292	0		1	1	0
gyrA_T86I	merB2	0	9	2	3292	0		1	1	0
gyrA_T86I	merB3	0	9	2	3292	0		1	1	0
gyrA_T86I	merR1	0	9	10	3284	0		1	1	0
gyrA_T86I	merR2	0	9	2	3292	0		1	1	0
gyrA_T86I	merT	0	9	124	3170	0		1	1	0
gyrA_T86I	qacH	0	9	10	3284	0		1	1	0
gyrA_T86I	arsP	9	0	23	3271	0.28125		2.19906e-19	1.39762e-17	0.27248
gyrA_T86I	ariR	0	9	574	2720	0		1	1	0
gyrA_T86I	arsA	0	9	263	3031	0		1	1	0
gyrA_T86I	arsC	0	9	432	2862	0		1	1	0
gyrA_T86I	arsR	0	9	296	2998	0		1	1	0
gyrA_T86I	clpK	0	9	202	3092	0		1	1	0
gyrA_T86I	emrE	0	9	338	2956	0		1	1	0
gyrA_T86I	hdeD-GI	0	9	80	3214	0		1	1	0
gyrA_T86I	hsp20	0	9	203	3091	0		1	1	0
gyrA_T86I	kefB-GI	0	9	89	3205	0		1	1	0
gyrA_T86I	klaB	0	9	1	3293	0		1	1	0
gyrA_T86I	merB	0	9	13	3281	0		1	1	0
gyrA_T86I	merC	0	9	66	3228	0		1	1	0
gyrA_T86I	merD	0	9	81	3213	0		1	1	0
gyrA_T86I	merE	0	9	77	3217	0		1	1	0
gyrA_T86I	merP	0	9	109	3185	0		1	1	0
gyrA_T86I	merR	0	9	112	3182	0		1	1	0
gyrA_T86I	ncrA	0	9	19	3275	0		1	1	0
gyrA_T86I	ncrB	0	9	18	3276	0		1	1	0
gyrA_T86I	ncrC	0	9	19	3275	0		1	1	0
gyrA_T86I	pcoA	0	9	430	2864	0		1	1	0
gyrA_T86I	pcoB	0	9	428	2866	0		1	1	0
gyrA_T86I	pcoC	0	9	428	2866	0		1	1	0
gyrA_T86I	pcoD	0	9	427	2867	0		1	1	0
gyrA_T86I	pcoE	0	9	153	3141	0		1	1	0
gyrA_T86I	pcoR	0	9	431	2863	0		1	1	0
gyrA_T86I	pcoS	0	9	439	2855	0		1	1	0
gyrA_T86I	psi-GI	0	9	88	3206	0		1	1	0
gyrA_T86I	qacE	0	9	36	3258	0		1	1	0
gyrA_T86I	qacEdelta1	0	9	56	3238	0		1	1	0
gyrA_T86I	qacL	0	9	9	3285	0		1	1	0
gyrA_T86I	shsP	0	9	80	3214	0		1	1	0
gyrA_T86I	silA	0	9	434	2860	0		1	1	0
gyrA_T86I	silB	0	9	432	2862	0		1	1	0
gyrA_T86I	silC	0	9	430	2864	0		1	1	0
gyrA_T86I	silE	0	9	437	2857	0		1	1	0
gyrA_T86I	silF	0	9	411	2883	0		1	1	0
gyrA_T86I	silP	0	9	432	2862	0		1	1	0
gyrA_T86I	silR	0	9	434	2860	0		1	1	0
gyrA_T86I	silS	0	9	431	2863	0		1	1	0
gyrA_T86I	terB	0	9	55	3239	0		1	1	0
gyrA_T86I	terC	0	9	55	3239	0		1	1	0
gyrA_T86I	terD	0	9	111	3183	0		1	1	0
gyrA_T86I	terE	0	9	56	3238	0		1	1	0
gyrA_T86I	terW	0	9	56	3238	0		1	1	0
gyrA_T86I	terZ	0	9	56	3238	0		1	1	0
gyrA_T86I	trxLHR	0	9	90	3204	0		1	1	0
gyrA_T86I	yfdX1	0	9	80	3214	0		1	1	0
gyrA_T86I	yfdX2	0	9	72	3222	0		1	1	0
gyrA_T86I	clpL	0	9	27	3267	0		1	1	0
gyrA_T86I	copB	0	9	24	3270	0		1	1	0
gyrA_T86I	arsB	0	9	1408	1886	0		1	1	0
gyrA_T86I	asr	0	9	631	2663	0		1	1	0
gyrA_T86I	crcB	0	9	27	3267	0		1	1	0
gyrA_T86I	fieF	0	9	463	2831	0		1	1	0
gyrA_T86I	merF	0	9	10	3284	0		1	1	0
gyrA_T86I	ncrY	0	9	6	3288	0		1	1	0
gyrA_T86I	arsD2	0	9	54	3240	0		1	1	0
gyrA_T86I	bcrB	0	9	1	3293	0		1	1	0
gyrA_T86I	bcrC	0	9	1	3293	0		1	1	0
gyrA_T86I	cadA	0	9	54	3240	0		1	1	0
gyrA_T86I	cadC	0	9	92	3202	0		1	1	0
gyrA_T86I	gadD1	0	9	168	3126	0		1	1	0
gyrA_T86I	golS	0	9	347	2947	0		1	1	0
gyrA_T86I	golT	0	9	347	2947	0		1	1	0
gyrA_T86I	cadD	0	9	196	3098	0		1	1	0
gyrA_T86I	lmrS	0	9	1418	1876	0		1	1	0
gyrA_T86I	mco	0	9	30	3264	0		1	1	0
gyrA_T86I	qacA	0	9	8	3286	0		1	1	0
gyrA_T86I	qacB	0	9	3	3291	0		1	1	0
gyrA_T86I	qacC	0	9	3	3291	0		1	1	0
gyrA_T86I	qacG	0	9	10	3284	0		1	1	0
gyrA_T86I	qacR	0	9	10	3284	0		1	1	0
rplV_A103V	arsD	0	8	409	2886	0		1	1	0
rplV_A103V	arsN1	0	8	19	3276	0		1	1	0
rplV_A103V	merA	0	8	107	3188	0		1	1	0
rplV_A103V	merB1	0	8	2	3293	0		1	1	0
rplV_A103V	merB2	0	8	2	3293	0		1	1	0
rplV_A103V	merB3	0	8	2	3293	0		1	1	0
rplV_A103V	merR1	0	8	10	3285	0		1	1	0
rplV_A103V	merR2	0	8	2	3293	0		1	1	0
rplV_A103V	merT	0	8	124	3171	0		1	1	0
rplV_A103V	qacH	0	8	10	3285	0		1	1	0
rplV_A103V	arsP	8	0	24	3271	0.25		3.01913e-17	1.65033e-15	0.242204
rplV_A103V	ariR	0	8	574	2721	0		1	1	0
rplV_A103V	arsA	0	8	263	3032	0		1	1	0
rplV_A103V	arsC	0	8	432	2863	0		1	1	0
rplV_A103V	arsR	0	8	296	2999	0		1	1	0
rplV_A103V	clpK	0	8	202	3093	0		1	1	0
rplV_A103V	emrE	0	8	338	2957	0		1	1	0
rplV_A103V	hdeD-GI	0	8	80	3215	0		1	1	0
rplV_A103V	hsp20	0	8	203	3092	0		1	1	0
rplV_A103V	kefB-GI	0	8	89	3206	0		1	1	0
rplV_A103V	klaB	0	8	1	3294	0		1	1	0
rplV_A103V	merB	0	8	13	3282	0		1	1	0
rplV_A103V	merC	0	8	66	3229	0		1	1	0
rplV_A103V	merD	0	8	81	3214	0		1	1	0
rplV_A103V	merE	0	8	77	3218	0		1	1	0
rplV_A103V	merP	0	8	109	3186	0		1	1	0
rplV_A103V	merR	0	8	112	3183	0		1	1	0
rplV_A103V	ncrA	0	8	19	3276	0		1	1	0
rplV_A103V	ncrB	0	8	18	3277	0		1	1	0
rplV_A103V	ncrC	0	8	19	3276	0		1	1	0
rplV_A103V	pcoA	0	8	430	2865	0		1	1	0
rplV_A103V	pcoB	0	8	428	2867	0		1	1	0
rplV_A103V	pcoC	0	8	428	2867	0		1	1	0
rplV_A103V	pcoD	0	8	427	2868	0		1	1	0
rplV_A103V	pcoE	0	8	153	3142	0		1	1	0
rplV_A103V	pcoR	0	8	431	2864	0		1	1	0
rplV_A103V	pcoS	0	8	439	2856	0		1	1	0
rplV_A103V	psi-GI	0	8	88	3207	0		1	1	0
rplV_A103V	qacE	0	8	36	3259	0		1	1	0
rplV_A103V	qacEdelta1	0	8	56	3239	0		1	1	0
rplV_A103V	qacL	0	8	9	3286	0		1	1	0
rplV_A103V	shsP	0	8	80	3215	0		1	1	0
rplV_A103V	silA	0	8	434	2861	0		1	1	0
rplV_A103V	silB	0	8	432	2863	0		1	1	0
rplV_A103V	silC	0	8	430	2865	0		1	1	0
rplV_A103V	silE	0	8	437	2858	0		1	1	0
rplV_A103V	silF	0	8	411	2884	0		1	1	0
rplV_A103V	silP	0	8	432	2863	0		1	1	0
rplV_A103V	silR	0	8	434	2861	0		1	1	0
rplV_A103V	silS	0	8	431	2864	0		1	1	0
rplV_A103V	terB	0	8	55	3240	0		1	1	0
rplV_A103V	terC	0	8	55	3240	0		1	1	0
rplV_A103V	terD	0	8	111	3184	0		1	1	0
rplV_A103V	terE	0	8	56	3239	0		1	1	0
rplV_A103V	terW	0	8	56	3239	0		1	1	0
rplV_A103V	terZ	0	8	56	3239	0		1	1	0
rplV_A103V	trxLHR	0	8	90	3205	0		1	1	0
rplV_A103V	yfdX1	0	8	80	3215	0		1	1	0
rplV_A103V	yfdX2	0	8	72	3223	0		1	1	0
rplV_A103V	clpL	0	8	27	3268	0		1	1	0
rplV_A103V	copB	0	8	24	3271	0		1	1	0
rplV_A103V	arsB	0	8	1408	1887	0		1	1	0
rplV_A103V	asr	0	8	631	2664	0		1	1	0
rplV_A103V	crcB	0	8	27	3268	0		1	1	0
rplV_A103V	fieF	0	8	463	2832	0		1	1	0
rplV_A103V	merF	0	8	10	3285	0		1	1	0
rplV_A103V	ncrY	0	8	6	3289	0		1	1	0
rplV_A103V	arsD2	0	8	54	3241	0		1	1	0
rplV_A103V	bcrB	0	8	1	3294	0		1	1	0
rplV_A103V	bcrC	0	8	1	3294	0		1	1	0
rplV_A103V	cadA	0	8	54	3241	0		1	1	0
rplV_A103V	cadC	0	8	92	3203	0		1	1	0
rplV_A103V	gadD1	0	8	168	3127	0		1	1	0
rplV_A103V	golS	0	8	347	2948	0		1	1	0
rplV_A103V	golT	0	8	347	2948	0		1	1	0
rplV_A103V	cadD	0	8	196	3099	0		1	1	0
rplV_A103V	lmrS	0	8	1418	1877	0		1	1	0
rplV_A103V	mco	0	8	30	3265	0		1	1	0
rplV_A103V	qacA	0	8	8	3287	0		1	1	0
rplV_A103V	qacB	0	8	3	3292	0		1	1	0
rplV_A103V	qacC	0	8	3	3292	0		1	1	0
rplV_A103V	qacG	0	8	10	3285	0		1	1	0
rplV_A103V	qacR	0	8	10	3285	0		1	1	0
tet(O/M/O)	arsD	0	8	409	2886	0		1	1	0
tet(O/M/O)	arsN1	0	8	19	3276	0		1	1	0
tet(O/M/O)	merA	0	8	107	3188	0		1	1	0
tet(O/M/O)	merB1	0	8	2	3293	0		1	1	0
tet(O/M/O)	merB2	0	8	2	3293	0		1	1	0
tet(O/M/O)	merB3	0	8	2	3293	0		1	1	0
tet(O/M/O)	merR1	0	8	10	3285	0		1	1	0
tet(O/M/O)	merR2	0	8	2	3293	0		1	1	0
tet(O/M/O)	merT	0	8	124	3171	0		1	1	0
tet(O/M/O)	qacH	0	8	10	3285	0		1	1	0
tet(O/M/O)	arsP	8	0	24	3271	0.25		3.01913e-17	1.65033e-15	0.242204
tet(O/M/O)	ariR	0	8	574	2721	0		1	1	0
tet(O/M/O)	arsA	0	8	263	3032	0		1	1	0
tet(O/M/O)	arsC	0	8	432	2863	0		1	1	0
tet(O/M/O)	arsR	0	8	296	2999	0		1	1	0
tet(O/M/O)	clpK	0	8	202	3093	0		1	1	0
tet(O/M/O)	emrE	0	8	338	2957	0		1	1	0
tet(O/M/O)	hdeD-GI	0	8	80	3215	0		1	1	0
tet(O/M/O)	hsp20	0	8	203	3092	0		1	1	0
tet(O/M/O)	kefB-GI	0	8	89	3206	0		1	1	0
tet(O/M/O)	klaB	0	8	1	3294	0		1	1	0
tet(O/M/O)	merB	0	8	13	3282	0		1	1	0
tet(O/M/O)	merC	0	8	66	3229	0		1	1	0
tet(O/M/O)	merD	0	8	81	3214	0		1	1	0
tet(O/M/O)	merE	0	8	77	3218	0		1	1	0
tet(O/M/O)	merP	0	8	109	3186	0		1	1	0
tet(O/M/O)	merR	0	8	112	3183	0		1	1	0
tet(O/M/O)	ncrA	0	8	19	3276	0		1	1	0
tet(O/M/O)	ncrB	0	8	18	3277	0		1	1	0
tet(O/M/O)	ncrC	0	8	19	3276	0		1	1	0
tet(O/M/O)	pcoA	0	8	430	2865	0		1	1	0
tet(O/M/O)	pcoB	0	8	428	2867	0		1	1	0
tet(O/M/O)	pcoC	0	8	428	2867	0		1	1	0
tet(O/M/O)	pcoD	0	8	427	2868	0		1	1	0
tet(O/M/O)	pcoE	0	8	153	3142	0		1	1	0
tet(O/M/O)	pcoR	0	8	431	2864	0		1	1	0
tet(O/M/O)	pcoS	0	8	439	2856	0		1	1	0
tet(O/M/O)	psi-GI	0	8	88	3207	0		1	1	0
tet(O/M/O)	qacE	0	8	36	3259	0		1	1	0
tet(O/M/O)	qacEdelta1	0	8	56	3239	0		1	1	0
tet(O/M/O)	qacL	0	8	9	3286	0		1	1	0
tet(O/M/O)	shsP	0	8	80	3215	0		1	1	0
tet(O/M/O)	silA	0	8	434	2861	0		1	1	0
tet(O/M/O)	silB	0	8	432	2863	0		1	1	0
tet(O/M/O)	silC	0	8	430	2865	0		1	1	0
tet(O/M/O)	silE	0	8	437	2858	0		1	1	0
tet(O/M/O)	silF	0	8	411	2884	0		1	1	0
tet(O/M/O)	silP	0	8	432	2863	0		1	1	0
tet(O/M/O)	silR	0	8	434	2861	0		1	1	0
tet(O/M/O)	silS	0	8	431	2864	0		1	1	0
tet(O/M/O)	terB	0	8	55	3240	0		1	1	0
tet(O/M/O)	terC	0	8	55	3240	0		1	1	0
tet(O/M/O)	terD	0	8	111	3184	0		1	1	0
tet(O/M/O)	terE	0	8	56	3239	0		1	1	0
tet(O/M/O)	terW	0	8	56	3239	0		1	1	0
tet(O/M/O)	terZ	0	8	56	3239	0		1	1	0
tet(O/M/O)	trxLHR	0	8	90	3205	0		1	1	0
tet(O/M/O)	yfdX1	0	8	80	3215	0		1	1	0
tet(O/M/O)	yfdX2	0	8	72	3223	0		1	1	0
tet(O/M/O)	clpL	0	8	27	3268	0		1	1	0
tet(O/M/O)	copB	0	8	24	3271	0		1	1	0
tet(O/M/O)	arsB	0	8	1408	1887	0		1	1	0
tet(O/M/O)	asr	0	8	631	2664	0		1	1	0
tet(O/M/O)	crcB	0	8	27	3268	0		1	1	0
tet(O/M/O)	fieF	0	8	463	2832	0		1	1	0
tet(O/M/O)	merF	0	8	10	3285	0		1	1	0
tet(O/M/O)	ncrY	0	8	6	3289	0		1	1	0
tet(O/M/O)	arsD2	0	8	54	3241	0		1	1	0
tet(O/M/O)	bcrB	0	8	1	3294	0		1	1	0
tet(O/M/O)	bcrC	0	8	1	3294	0		1	1	0
tet(O/M/O)	cadA	0	8	54	3241	0		1	1	0
tet(O/M/O)	cadC	0	8	92	3203	0		1	1	0
tet(O/M/O)	gadD1	0	8	168	3127	0		1	1	0
tet(O/M/O)	golS	0	8	347	2948	0		1	1	0
tet(O/M/O)	golT	0	8	347	2948	0		1	1	0
tet(O/M/O)	cadD	0	8	196	3099	0		1	1	0
tet(O/M/O)	lmrS	0	8	1418	1877	0		1	1	0
tet(O/M/O)	mco	0	8	30	3265	0		1	1	0
tet(O/M/O)	qacA	0	8	8	3287	0		1	1	0
tet(O/M/O)	qacB	0	8	3	3292	0		1	1	0
tet(O/M/O)	qacC	0	8	3	3292	0		1	1	0
tet(O/M/O)	qacG	0	8	10	3285	0		1	1	0
tet(O/M/O)	qacR	0	8	10	3285	0		1	1	0
aac(2')-IIa	arsD	0	1	409	2893	0		1	1	0
aac(2')-IIa	arsN1	0	1	19	3283	0		1	1	0
aac(2')-IIa	merA	0	1	107	3195	0		1	1	0
aac(2')-IIa	merB1	0	1	2	3300	0		1	1	0
aac(2')-IIa	merB2	0	1	2	3300	0		1	1	0
aac(2')-IIa	merB3	0	1	2	3300	0		1	1	0
aac(2')-IIa	merR1	0	1	10	3292	0		1	1	0
aac(2')-IIa	merR2	0	1	2	3300	0		1	1	0
aac(2')-IIa	merT	0	1	124	3178	0		1	1	0
aac(2')-IIa	qacH	0	1	10	3292	0		1	1	0
aac(2')-IIa	arsP	0	1	32	3270	0		1	1	0
aac(2')-IIa	ariR	1	0	573	2729	0.00174216		0.173781	1	0.0302755
aac(2')-IIa	arsA	0	1	263	3039	0		1	1	0
aac(2')-IIa	arsC	0	1	432	2870	0		1	1	0
aac(2')-IIa	arsR	0	1	296	3006	0		1	1	0
aac(2')-IIa	clpK	0	1	202	3100	0		1	1	0
aac(2')-IIa	emrE	0	1	338	2964	0		1	1	0
aac(2')-IIa	hdeD-GI	0	1	80	3222	0		1	1	0
aac(2')-IIa	hsp20	0	1	203	3099	0		1	1	0
aac(2')-IIa	kefB-GI	0	1	89	3213	0		1	1	0
aac(2')-IIa	klaB	0	1	1	3301	0		1	1	0
aac(2')-IIa	merB	0	1	13	3289	0		1	1	0
aac(2')-IIa	merC	0	1	66	3236	0		1	1	0
aac(2')-IIa	merD	0	1	81	3221	0		1	1	0
aac(2')-IIa	merE	0	1	77	3225	0		1	1	0
aac(2')-IIa	merP	0	1	109	3193	0		1	1	0
aac(2')-IIa	merR	0	1	112	3190	0		1	1	0
aac(2')-IIa	ncrA	0	1	19	3283	0		1	1	0
aac(2')-IIa	ncrB	0	1	18	3284	0		1	1	0
aac(2')-IIa	ncrC	0	1	19	3283	0		1	1	0
aac(2')-IIa	pcoA	0	1	430	2872	0		1	1	0
aac(2')-IIa	pcoB	0	1	428	2874	0		1	1	0
aac(2')-IIa	pcoC	0	1	428	2874	0		1	1	0
aac(2')-IIa	pcoD	0	1	427	2875	0		1	1	0
aac(2')-IIa	pcoE	0	1	153	3149	0		1	1	0
aac(2')-IIa	pcoR	0	1	431	2871	0		1	1	0
aac(2')-IIa	pcoS	0	1	439	2863	0		1	1	0
aac(2')-IIa	psi-GI	0	1	88	3214	0		1	1	0
aac(2')-IIa	qacE	0	1	36	3266	0		1	1	0
aac(2')-IIa	qacEdelta1	0	1	56	3246	0		1	1	0
aac(2')-IIa	qacL	0	1	9	3293	0		1	1	0
aac(2')-IIa	shsP	0	1	80	3222	0		1	1	0
aac(2')-IIa	silA	0	1	434	2868	0		1	1	0
aac(2')-IIa	silB	0	1	432	2870	0		1	1	0
aac(2')-IIa	silC	0	1	430	2872	0		1	1	0
aac(2')-IIa	silE	0	1	437	2865	0		1	1	0
aac(2')-IIa	silF	0	1	411	2891	0		1	1	0
aac(2')-IIa	silP	0	1	432	2870	0		1	1	0
aac(2')-IIa	silR	0	1	434	2868	0		1	1	0
aac(2')-IIa	silS	0	1	431	2871	0		1	1	0
aac(2')-IIa	terB	0	1	55	3247	0		1	1	0
aac(2')-IIa	terC	0	1	55	3247	0		1	1	0
aac(2')-IIa	terD	0	1	111	3191	0		1	1	0
aac(2')-IIa	terE	0	1	56	3246	0		1	1	0
aac(2')-IIa	terW	0	1	56	3246	0		1	1	0
aac(2')-IIa	terZ	0	1	56	3246	0		1	1	0
aac(2')-IIa	trxLHR	0	1	90	3212	0		1	1	0
aac(2')-IIa	yfdX1	0	1	80	3222	0		1	1	0
aac(2')-IIa	yfdX2	0	1	72	3230	0		1	1	0
aac(2')-IIa	clpL	0	1	27	3275	0		1	1	0
aac(2')-IIa	copB	0	1	24	3278	0		1	1	0
aac(2')-IIa	arsB	0	1	1408	1894	0		1	1	0
aac(2')-IIa	asr	0	1	631	2671	0		1	1	0
aac(2')-IIa	crcB	0	1	27	3275	0		1	1	0
aac(2')-IIa	fieF	0	1	463	2839	0		1	1	0
aac(2')-IIa	merF	0	1	10	3292	0		1	1	0
aac(2')-IIa	ncrY	0	1	6	3296	0		1	1	0
aac(2')-IIa	arsD2	0	1	54	3248	0		1	1	0
aac(2')-IIa	bcrB	0	1	1	3301	0		1	1	0
aac(2')-IIa	bcrC	0	1	1	3301	0		1	1	0
aac(2')-IIa	cadA	0	1	54	3248	0		1	1	0
aac(2')-IIa	cadC	0	1	92	3210	0		1	1	0
aac(2')-IIa	gadD1	0	1	168	3134	0		1	1	0
aac(2')-IIa	golS	0	1	347	2955	0		1	1	0
aac(2')-IIa	golT	0	1	347	2955	0		1	1	0
aac(2')-IIa	cadD	0	1	196	3106	0		1	1	0
aac(2')-IIa	lmrS	0	1	1418	1884	0		1	1	0
aac(2')-IIa	mco	0	1	30	3272	0		1	1	0
aac(2')-IIa	qacA	0	1	8	3294	0		1	1	0
aac(2')-IIa	qacB	0	1	3	3299	0		1	1	0
aac(2')-IIa	qacC	0	1	3	3299	0		1	1	0
aac(2')-IIa	qacG	0	1	10	3292	0		1	1	0
aac(2')-IIa	qacR	0	1	10	3292	0		1	1	0
aac(3)-IId	arsD	5	12	404	2882	0.0118765	2.97094	0.0496274	0.395332	0.151378
aac(3)-IId	arsN1	0	17	19	3267	0		1	1	0
aac(3)-IId	merA	2	15	105	3181	0.0163934	4.03608	0.10314	0.735792	0.060551
aac(3)-IId	merB1	0	17	2	3284	0		1	1	0
aac(3)-IId	merB2	0	17	2	3284	0		1	1	0
aac(3)-IId	merB3	0	17	2	3284	0		1	1	0
aac(3)-IId	merR1	0	17	10	3276	0		1	1	0
aac(3)-IId	merR2	0	17	2	3284	0		1	1	0
aac(3)-IId	merT	2	15	122	3164	0.0143885	3.45557	0.131865	0.829417	0.060551
aac(3)-IId	qacH	0	17	10	3276	0		1	1	0
aac(3)-IId	arsP	0	17	32	3254	0		1	1	0
aac(3)-IId	ariR	4	13	570	2716	0.00681431	1.46593	0.518207	1	0.121102
aac(3)-IId	arsA	5	12	258	3028	0.0181818	4.88582	0.008587	0.0966169	0.151378
aac(3)-IId	arsC	13	4	419	2867	0.0298165	22.2008	4.02393e-09	1.17662e-07	0.393582
aac(3)-IId	arsR	5	12	291	2995	0.0162338	4.28535	0.0140245	0.150679	0.151378
aac(3)-IId	clpK	7	10	195	3091	0.0330189	11.0752	3.31826e-05	0.000660026	0.211929
aac(3)-IId	emrE	2	15	336	2950	0.00566572	1.17057	0.690529	1	0.060551
aac(3)-IId	hdeD-GI	0	17	80	3206	0		1	1	0
aac(3)-IId	hsp20	7	10	196	3090	0.0328638	11.0152	3.42723e-05	0.000680315	0.211929
aac(3)-IId	kefB-GI	1	16	88	3198	0.00952381	2.27034	0.372177	1	0.0302755
aac(3)-IId	klaB	0	17	1	3285	0		1	1	0
aac(3)-IId	merB	0	17	13	3273	0		1	1	0
aac(3)-IId	merC	2	15	64	3222	0.0246914	6.70223	0.0440979	0.362725	0.060551
aac(3)-IId	merD	1	16	80	3206	0.0103093	2.50371	0.345006	1	0.0302755
aac(3)-IId	merE	1	16	76	3210	0.0107527	2.63846	0.331009	1	0.0302755
aac(3)-IId	merP	2	15	107	3179	0.016129	3.95828	0.106415	0.756027	0.060551
aac(3)-IId	merR	2	15	110	3176	0.015748	3.84694	0.111383	0.786743	0.060551
aac(3)-IId	ncrA	0	17	19	3267	0		1	1	0
aac(3)-IId	ncrB	0	17	18	3268	0		1	1	0
aac(3)-IId	ncrC	0	17	19	3267	0		1	1	0
aac(3)-IId	pcoA	10	7	420	2866	0.0228833	9.73458	1.04948e-05	0.000222012	0.302755
aac(3)-IId	pcoB	10	7	418	2868	0.0229885	9.7878	1.00553e-05	0.000213486	0.302755
aac(3)-IId	pcoC	10	7	418	2868	0.0229885	9.7878	1.00553e-05	0.000213486	0.302755
aac(3)-IId	pcoD	10	7	417	2869	0.0230415	9.8146	9.84171e-06	0.000209406	0.302755
aac(3)-IId	pcoE	5	12	148	3138	0.030303	8.81993	0.000786083	0.0120457	0.151378
aac(3)-IId	pcoR	10	7	421	2865	0.0228311	9.70815	1.07208e-05	0.000226465	0.302755
aac(3)-IId	pcoS	10	7	429	2857	0.0224215	9.50112	1.26877e-05	0.000264959	0.302755
aac(3)-IId	psi-GI	1	16	87	3199	0.00961538	2.29726	0.36884	1	0.0302755
aac(3)-IId	qacE	1	16	35	3251	0.0192308	5.79743	0.170356	1	0.0302755
aac(3)-IId	qacEdelta1	7	10	49	3237	0.106061	45.8942	4.6791e-09	1.36275e-07	0.211929
aac(3)-IId	qacL	2	15	7	3279	0.0833333	61.6472	0.000878955	0.0133571	0.060551
aac(3)-IId	shsP	0	17	80	3206	0		1	1	0
aac(3)-IId	silA	10	7	424	2862	0.0226757	9.62961	1.14245e-05	0.00024012	0.302755
aac(3)-IId	silB	10	7	422	2864	0.022779	9.68185	1.0951e-05	0.000230664	0.302755
aac(3)-IId	silC	10	7	420	2866	0.0228833	9.73458	1.04948e-05	0.000222012	0.302755
aac(3)-IId	silE	9	8	428	2858	0.0202247	7.50406	0.000104327	0.00192486	0.27248
aac(3)-IId	silF	10	7	401	2885	0.0239234	10.2613	6.9253e-06	0.000150411	0.302755
aac(3)-IId	silP	10	7	422	2864	0.022779	9.68185	1.0951e-05	0.000230664	0.302755
aac(3)-IId	silR	10	7	424	2862	0.0226757	9.62961	1.14245e-05	0.00024012	0.302755
aac(3)-IId	silS	10	7	421	2865	0.0228311	9.70815	1.07208e-05	0.000226465	0.302755
aac(3)-IId	terB	2	15	53	3233	0.0285714	8.11818	0.0315551	0.280416	0.060551
aac(3)-IId	terC	2	15	53	3233	0.0285714	8.11818	0.0315551	0.280416	0.060551
aac(3)-IId	terD	3	14	108	3178	0.024	6.29707	0.0178112	0.175352	0.0908265
aac(3)-IId	terE	2	15	54	3232	0.028169	7.96583	0.0326255	0.285477	0.060551
aac(3)-IId	terW	1	16	55	3231	0.0138889	3.6691	0.252788	1	0.0302755
aac(3)-IId	terZ	1	16	55	3231	0.0138889	3.6691	0.252788	1	0.0302755
aac(3)-IId	trxLHR	1	16	89	3197	0.00943396	2.24437	0.375498	1	0.0302755
aac(3)-IId	yfdX1	0	17	80	3206	0		1	1	0
aac(3)-IId	yfdX2	0	17	72	3214	0		1	1	0
aac(3)-IId	clpL	0	17	27	3259	0		1	1	0
aac(3)-IId	copB	0	17	24	3262	0		1	1	0
aac(3)-IId	arsB	5	12	1403	1883	0.00352113	0.559313	0.330815	1	0.151378
aac(3)-IId	asr	10	7	621	2665	0.015674	6.12588	0.000320667	0.00527526	0.302755
aac(3)-IId	crcB	2	15	25	3261	0.047619	17.3231	0.00811543	0.0920906	0.060551
aac(3)-IId	fieF	13	4	450	2836	0.0278373	20.4544	9.63776e-09	2.76298e-07	0.393582
aac(3)-IId	merF	0	17	10	3276	0		1	1	0
aac(3)-IId	ncrY	0	17	6	3280	0		1	1	0
aac(3)-IId	arsD2	0	17	54	3232	0		1	1	0
aac(3)-IId	bcrB	0	17	1	3285	0		1	1	0
aac(3)-IId	bcrC	0	17	1	3285	0		1	1	0
aac(3)-IId	cadA	0	17	54	3232	0		1	1	0
aac(3)-IId	cadC	0	17	92	3194	0		1	1	0
aac(3)-IId	gadD1	0	17	168	3118	0		1	1	0
aac(3)-IId	golS	0	17	347	2939	0		1	1	0
aac(3)-IId	golT	0	17	347	2939	0		1	1	0
aac(3)-IId	cadD	0	17	196	3090	0		1	1	0
aac(3)-IId	lmrS	0	17	1418	1868	0		1	1	0
aac(3)-IId	mco	0	17	30	3256	0		1	1	0
aac(3)-IId	qacA	0	17	8	3278	0		1	1	0
aac(3)-IId	qacB	0	17	3	3283	0		1	1	0
aac(3)-IId	qacC	0	17	3	3283	0		1	1	0
aac(3)-IId	qacG	0	17	10	3276	0		1	1	0
aac(3)-IId	qacR	0	17	10	3276	0		1	1	0
aac(3)-IIe	arsD	0	3	409	2891	0		1	1	0
aac(3)-IIe	arsN1	0	3	19	3281	0		1	1	0
aac(3)-IIe	merA	2	1	105	3195	0.0185185	60.3972	0.00305363	0.0391204	0.060551
aac(3)-IIe	merB1	0	3	2	3298	0		1	1	0
aac(3)-IIe	merB2	0	3	2	3298	0		1	1	0
aac(3)-IIe	merB3	0	3	2	3298	0		1	1	0
aac(3)-IIe	merR1	0	3	10	3290	0		1	1	0
aac(3)-IIe	merR2	0	3	2	3298	0		1	1	0
aac(3)-IIe	merT	2	1	122	3178	0.016	51.862	0.00409193	0.0503948	0.060551
aac(3)-IIe	qacH	0	3	10	3290	0		1	1	0
aac(3)-IIe	arsP	0	3	32	3268	0		1	1	0
aac(3)-IIe	ariR	1	2	573	2727	0.00173611	2.37878	0.4361	1	0.0302755
aac(3)-IIe	arsA	0	3	263	3037	0		1	1	0
aac(3)-IIe	arsC	2	1	430	2870	0.00461894	13.3298	0.0467673	0.37706	0.060551
aac(3)-IIe	arsR	0	3	296	3004	0		1	1	0
aac(3)-IIe	clpK	0	3	202	3098	0		1	1	0
aac(3)-IIe	emrE	1	2	337	2963	0.00294118	4.39306	0.276725	1	0.0302755
aac(3)-IIe	hdeD-GI	0	3	80	3220	0		1	1	0
aac(3)-IIe	hsp20	0	3	203	3097	0		1	1	0
aac(3)-IIe	kefB-GI	0	3	89	3211	0		1	1	0
aac(3)-IIe	klaB	0	3	1	3299	0		1	1	0
aac(3)-IIe	merB	0	3	13	3287	0		1	1	0
aac(3)-IIe	merC	2	1	64	3236	0.0298507	100.312	0.00116478	0.0170719	0.060551
aac(3)-IIe	merD	2	1	79	3221	0.0243902	81.029	0.00175398	0.0243554	0.060551
aac(3)-IIe	merE	0	3	77	3223	0		1	1	0
aac(3)-IIe	merP	2	1	107	3193	0.0181818	59.2304	0.00316809	0.0404629	0.060551
aac(3)-IIe	merR	2	1	110	3190	0.0176991	57.5597	0.00334364	0.0425371	0.060551
aac(3)-IIe	ncrA	0	3	19	3281	0		1	1	0
aac(3)-IIe	ncrB	0	3	18	3282	0		1	1	0
aac(3)-IIe	ncrC	0	3	19	3281	0		1	1	0
aac(3)-IIe	pcoA	1	2	429	2871	0.00231481	3.34439	0.342006	1	0.0302755
aac(3)-IIe	pcoB	1	2	427	2873	0.00232558	3.36239	0.34063	1	0.0302755
aac(3)-IIe	pcoC	1	2	427	2873	0.00232558	3.36239	0.34063	1	0.0302755
aac(3)-IIe	pcoD	1	2	426	2874	0.002331	3.37145	0.339942	1	0.0302755
aac(3)-IIe	pcoE	1	2	152	3148	0.00645161	10.3349	0.132665	0.829417	0.0302755
aac(3)-IIe	pcoR	1	2	430	2870	0.00230947	3.33545	0.342693	1	0.0302755
aac(3)-IIe	pcoS	1	2	438	2862	0.00226757	3.26543	0.348172	1	0.0302755
aac(3)-IIe	psi-GI	0	3	88	3212	0		1	1	0
aac(3)-IIe	qacE	0	3	36	3264	0		1	1	0
aac(3)-IIe	qacEdelta1	1	2	55	3245	0.0172414	29.3298	0.0500203	0.397705	0.0302755
aac(3)-IIe	qacL	0	3	9	3291	0		1	1	0
aac(3)-IIe	shsP	0	3	80	3220	0		1	1	0
aac(3)-IIe	silA	1	2	433	2867	0.00229358	3.30888	0.344751	1	0.0302755
aac(3)-IIe	silB	1	2	431	2869	0.00230415	3.32655	0.343379	1	0.0302755
aac(3)-IIe	silC	1	2	429	2871	0.00231481	3.34439	0.342006	1	0.0302755
aac(3)-IIe	silE	1	2	436	2864	0.0022779	3.28269	0.346805	1	0.0302755
aac(3)-IIe	silF	1	2	410	2890	0.00242131	3.52204	0.32886	1	0.0302755
aac(3)-IIe	silP	1	2	431	2869	0.00230415	3.32655	0.343379	1	0.0302755
aac(3)-IIe	silR	1	2	433	2867	0.00229358	3.30888	0.344751	1	0.0302755
aac(3)-IIe	silS	1	2	430	2870	0.00230947	3.33545	0.342693	1	0.0302755
aac(3)-IIe	terB	2	1	53	3247	0.0357143	120.61	0.000808199	0.0123652	0.060551
aac(3)-IIe	terC	2	1	53	3247	0.0357143	120.61	0.000808199	0.0123652	0.060551
aac(3)-IIe	terD	2	1	109	3191	0.0178571	58.1064	0.00328461	0.0419146	0.060551
aac(3)-IIe	terE	2	1	54	3246	0.0350877	118.359	0.000837961	0.0127939	0.060551
aac(3)-IIe	terW	0	3	56	3244	0		1	1	0
aac(3)-IIe	terZ	0	3	56	3244	0		1	1	0
aac(3)-IIe	trxLHR	0	3	90	3210	0		1	1	0
aac(3)-IIe	yfdX1	0	3	80	3220	0		1	1	0
aac(3)-IIe	yfdX2	0	3	72	3228	0		1	1	0
aac(3)-IIe	clpL	0	3	27	3273	0		1	1	0
aac(3)-IIe	copB	0	3	24	3276	0		1	1	0
aac(3)-IIe	arsB	0	3	1408	1892	0		1	1	0
aac(3)-IIe	asr	2	1	629	2671	0.00316456	8.48492	0.0954561	0.688012	0.060551
aac(3)-IIe	crcB	0	3	27	3273	0		1	1	0
aac(3)-IIe	fieF	2	1	461	2839	0.00431034	12.3004	0.0533601	0.419704	0.060551
aac(3)-IIe	merF	0	3	10	3290	0		1	1	0
aac(3)-IIe	ncrY	0	3	6	3294	0		1	1	0
aac(3)-IIe	arsD2	0	3	54	3246	0		1	1	0
aac(3)-IIe	bcrB	0	3	1	3299	0		1	1	0
aac(3)-IIe	bcrC	0	3	1	3299	0		1	1	0
aac(3)-IIe	cadA	0	3	54	3246	0		1	1	0
aac(3)-IIe	cadC	0	3	92	3208	0		1	1	0
aac(3)-IIe	gadD1	0	3	168	3132	0		1	1	0
aac(3)-IIe	golS	0	3	347	2953	0		1	1	0
aac(3)-IIe	golT	0	3	347	2953	0		1	1	0
aac(3)-IIe	cadD	0	3	196	3104	0		1	1	0
aac(3)-IIe	lmrS	0	3	1418	1882	0		1	1	0
aac(3)-IIe	mco	0	3	30	3270	0		1	1	0
aac(3)-IIe	qacA	0	3	8	3292	0		1	1	0
aac(3)-IIe	qacB	0	3	3	3297	0		1	1	0
aac(3)-IIe	qacC	0	3	3	3297	0		1	1	0
aac(3)-IIe	qacG	0	3	10	3290	0		1	1	0
aac(3)-IIe	qacR	0	3	10	3290	0		1	1	0
aac(3)-IVa	arsD	0	0	409	2894	0		1	1	0
aac(3)-IVa	arsN1	0	0	19	3284	0		1	1	0
aac(3)-IVa	merA	0	0	107	3196	0		1	1	0
aac(3)-IVa	merB1	0	0	2	3301	0		1	1	0
aac(3)-IVa	merB2	0	0	2	3301	0		1	1	0
aac(3)-IVa	merB3	0	0	2	3301	0		1	1	0
aac(3)-IVa	merR1	0	0	10	3293	0		1	1	0
aac(3)-IVa	merR2	0	0	2	3301	0		1	1	0
aac(3)-IVa	merT	0	0	124	3179	0		1	1	0
aac(3)-IVa	qacH	0	0	10	3293	0		1	1	0
aac(3)-IVa	arsP	0	0	32	3271	0		1	1	0
aac(3)-IVa	ariR	0	0	574	2729	0		1	1	0
aac(3)-IVa	arsA	0	0	263	3040	0		1	1	0
aac(3)-IVa	arsC	0	0	432	2871	0		1	1	0
aac(3)-IVa	arsR	0	0	296	3007	0		1	1	0
aac(3)-IVa	clpK	0	0	202	3101	0		1	1	0
aac(3)-IVa	emrE	0	0	338	2965	0		1	1	0
aac(3)-IVa	hdeD-GI	0	0	80	3223	0		1	1	0
aac(3)-IVa	hsp20	0	0	203	3100	0		1	1	0
aac(3)-IVa	kefB-GI	0	0	89	3214	0		1	1	0
aac(3)-IVa	klaB	0	0	1	3302	0		1	1	0
aac(3)-IVa	merB	0	0	13	3290	0		1	1	0
aac(3)-IVa	merC	0	0	66	3237	0		1	1	0
aac(3)-IVa	merD	0	0	81	3222	0		1	1	0
aac(3)-IVa	merE	0	0	77	3226	0		1	1	0
aac(3)-IVa	merP	0	0	109	3194	0		1	1	0
aac(3)-IVa	merR	0	0	112	3191	0		1	1	0
aac(3)-IVa	ncrA	0	0	19	3284	0		1	1	0
aac(3)-IVa	ncrB	0	0	18	3285	0		1	1	0
aac(3)-IVa	ncrC	0	0	19	3284	0		1	1	0
aac(3)-IVa	pcoA	0	0	430	2873	0		1	1	0
aac(3)-IVa	pcoB	0	0	428	2875	0		1	1	0
aac(3)-IVa	pcoC	0	0	428	2875	0		1	1	0
aac(3)-IVa	pcoD	0	0	427	2876	0		1	1	0
aac(3)-IVa	pcoE	0	0	153	3150	0		1	1	0
aac(3)-IVa	pcoR	0	0	431	2872	0		1	1	0
aac(3)-IVa	pcoS	0	0	439	2864	0		1	1	0
aac(3)-IVa	psi-GI	0	0	88	3215	0		1	1	0
aac(3)-IVa	qacE	0	0	36	3267	0		1	1	0
aac(3)-IVa	qacEdelta1	0	0	56	3247	0		1	1	0
aac(3)-IVa	qacL	0	0	9	3294	0		1	1	0
aac(3)-IVa	shsP	0	0	80	3223	0		1	1	0
aac(3)-IVa	silA	0	0	434	2869	0		1	1	0
aac(3)-IVa	silB	0	0	432	2871	0		1	1	0
aac(3)-IVa	silC	0	0	430	2873	0		1	1	0
aac(3)-IVa	silE	0	0	437	2866	0		1	1	0
aac(3)-IVa	silF	0	0	411	2892	0		1	1	0
aac(3)-IVa	silP	0	0	432	2871	0		1	1	0
aac(3)-IVa	silR	0	0	434	2869	0		1	1	0
aac(3)-IVa	silS	0	0	431	2872	0		1	1	0
aac(3)-IVa	terB	0	0	55	3248	0		1	1	0
aac(3)-IVa	terC	0	0	55	3248	0		1	1	0
aac(3)-IVa	terD	0	0	111	3192	0		1	1	0
aac(3)-IVa	terE	0	0	56	3247	0		1	1	0
aac(3)-IVa	terW	0	0	56	3247	0		1	1	0
aac(3)-IVa	terZ	0	0	56	3247	0		1	1	0
aac(3)-IVa	trxLHR	0	0	90	3213	0		1	1	0
aac(3)-IVa	yfdX1	0	0	80	3223	0		1	1	0
aac(3)-IVa	yfdX2	0	0	72	3231	0		1	1	0
aac(3)-IVa	clpL	0	0	27	3276	0		1	1	0
aac(3)-IVa	copB	0	0	24	3279	0		1	1	0
aac(3)-IVa	arsB	0	0	1408	1895	0		1	1	0
aac(3)-IVa	asr	0	0	631	2672	0		1	1	0
aac(3)-IVa	crcB	0	0	27	3276	0		1	1	0
aac(3)-IVa	fieF	0	0	463	2840	0		1	1	0
aac(3)-IVa	merF	0	0	10	3293	0		1	1	0
aac(3)-IVa	ncrY	0	0	6	3297	0		1	1	0
aac(3)-IVa	arsD2	0	0	54	3249	0		1	1	0
aac(3)-IVa	bcrB	0	0	1	3302	0		1	1	0
aac(3)-IVa	bcrC	0	0	1	3302	0		1	1	0
aac(3)-IVa	cadA	0	0	54	3249	0		1	1	0
aac(3)-IVa	cadC	0	0	92	3211	0		1	1	0
aac(3)-IVa	gadD1	0	0	168	3135	0		1	1	0
aac(3)-IVa	golS	0	0	347	2956	0		1	1	0
aac(3)-IVa	golT	0	0	347	2956	0		1	1	0
aac(3)-IVa	cadD	0	0	196	3107	0		1	1	0
aac(3)-IVa	lmrS	0	0	1418	1885	0		1	1	0
aac(3)-IVa	mco	0	0	30	3273	0		1	1	0
aac(3)-IVa	qacA	0	0	8	3295	0		1	1	0
aac(3)-IVa	qacB	0	0	3	3300	0		1	1	0
aac(3)-IVa	qacC	0	0	3	3300	0		1	1	0
aac(3)-IVa	qacG	0	0	10	3293	0		1	1	0
aac(3)-IVa	qacR	0	0	10	3293	0		1	1	0
aac(3)-VIa	arsD	0	5	409	2889	0		1	1	0
aac(3)-VIa	arsN1	0	5	19	3279	0		1	1	0
aac(3)-VIa	merA	4	1	103	3195	0.037037	123.093	5.0822e-06	0.000111789	0.121102
aac(3)-VIa	merB1	0	5	2	3296	0		1	1	0
aac(3)-VIa	merB2	0	5	2	3296	0		1	1	0
aac(3)-VIa	merB3	0	5	2	3296	0		1	1	0
aac(3)-VIa	merR1	0	5	10	3288	0		1	1	0
aac(3)-VIa	merR2	0	5	2	3296	0		1	1	0
aac(3)-VIa	merT	4	1	120	3178	0.032	105.191	9.19965e-06	0.000196745	0.121102
aac(3)-VIa	qacH	0	5	10	3288	0		1	1	0
aac(3)-VIa	arsP	0	5	32	3266	0		1	1	0
aac(3)-VIa	ariR	4	1	570	2728	0.00695652	19.1161	0.00389599	0.0483681	0.121102
aac(3)-VIa	arsA	0	5	263	3035	0		1	1	0
aac(3)-VIa	arsC	0	5	432	2866	0		1	1	0
aac(3)-VIa	arsR	0	5	296	3002	0		1	1	0
aac(3)-VIa	clpK	0	5	202	3096	0		1	1	0
aac(3)-VIa	emrE	3	2	335	2963	0.00882353	13.2453	0.00907734	0.101686	0.0908265
aac(3)-VIa	hdeD-GI	0	5	80	3218	0		1	1	0
aac(3)-VIa	hsp20	0	5	203	3095	0		1	1	0
aac(3)-VIa	kefB-GI	0	5	89	3209	0		1	1	0
aac(3)-VIa	klaB	0	5	1	3297	0		1	1	0
aac(3)-VIa	merB	0	5	13	3285	0		1	1	0
aac(3)-VIa	merC	4	1	62	3236	0.0597015	205.81	7.17007e-07	1.75796e-05	0.121102
aac(3)-VIa	merD	4	1	77	3221	0.0487805	165.488	1.64906e-06	3.90501e-05	0.121102
aac(3)-VIa	merE	4	1	73	3225	0.0512821	174.649	1.34266e-06	3.24041e-05	0.121102
aac(3)-VIa	merP	4	1	105	3193	0.0363636	120.693	5.476e-06	0.000119911	0.121102
aac(3)-VIa	merR	4	1	108	3190	0.0353982	117.258	6.10885e-06	0.000133172	0.121102
aac(3)-VIa	ncrA	0	5	19	3279	0		1	1	0
aac(3)-VIa	ncrB	0	5	18	3280	0		1	1	0
aac(3)-VIa	ncrC	0	5	19	3279	0		1	1	0
aac(3)-VIa	pcoA	0	5	430	2868	0		1	1	0
aac(3)-VIa	pcoB	0	5	428	2870	0		1	1	0
aac(3)-VIa	pcoC	0	5	428	2870	0		1	1	0
aac(3)-VIa	pcoD	0	5	427	2871	0		1	1	0
aac(3)-VIa	pcoE	0	5	153	3145	0		1	1	0
aac(3)-VIa	pcoR	0	5	431	2867	0		1	1	0
aac(3)-VIa	pcoS	0	5	439	2859	0		1	1	0
aac(3)-VIa	psi-GI	0	5	88	3210	0		1	1	0
aac(3)-VIa	qacE	1	4	35	3263	0.025	23.1898	0.0533525	0.419704	0.0302755
aac(3)-VIa	qacEdelta1	5	0	51	3247	0.0892857		1.16949e-09	3.59171e-08	0.151378
aac(3)-VIa	qacL	0	5	9	3289	0		1	1	0
aac(3)-VIa	shsP	0	5	80	3218	0		1	1	0
aac(3)-VIa	silA	1	4	433	2865	0.00228311	1.65385	0.505791	1	0.0302755
aac(3)-VIa	silB	1	4	431	2867	0.00229358	1.66268	0.504065	1	0.0302755
aac(3)-VIa	silC	1	4	429	2869	0.00230415	1.67159	0.502334	1	0.0302755
aac(3)-VIa	silE	1	4	436	2862	0.00226757	1.64075	0.508371	1	0.0302755
aac(3)-VIa	silF	1	4	410	2888	0.00240964	1.7606	0.485647	1	0.0302755
aac(3)-VIa	silP	1	4	431	2867	0.00229358	1.66268	0.504065	1	0.0302755
aac(3)-VIa	silR	1	4	433	2865	0.00228311	1.65385	0.505791	1	0.0302755
aac(3)-VIa	silS	1	4	430	2868	0.00229885	1.66713	0.5032	1	0.0302755
aac(3)-VIa	terB	0	5	55	3243	0		1	1	0
aac(3)-VIa	terC	0	5	55	3243	0		1	1	0
aac(3)-VIa	terD	1	4	110	3188	0.00869565	7.23328	0.157198	0.954817	0.0302755
aac(3)-VIa	terE	0	5	56	3242	0		1	1	0
aac(3)-VIa	terW	1	4	55	3243	0.0166667	14.6963	0.0819932	0.607106	0.0302755
aac(3)-VIa	terZ	1	4	55	3243	0.0166667	14.6963	0.0819932	0.607106	0.0302755
aac(3)-VIa	trxLHR	0	5	90	3208	0		1	1	0
aac(3)-VIa	yfdX1	0	5	80	3218	0		1	1	0
aac(3)-VIa	yfdX2	0	5	72	3226	0		1	1	0
aac(3)-VIa	clpL	0	5	27	3271	0		1	1	0
aac(3)-VIa	copB	0	5	24	3274	0		1	1	0
aac(3)-VIa	arsB	0	5	1408	1890	0		1	1	0
aac(3)-VIa	asr	1	4	630	2668	0.0015748	1.05872	1	1	0.0302755
aac(3)-VIa	crcB	0	5	27	3271	0		1	1	0
aac(3)-VIa	fieF	0	5	463	2835	0		1	1	0
aac(3)-VIa	merF	0	5	10	3288	0		1	1	0
aac(3)-VIa	ncrY	0	5	6	3292	0		1	1	0
aac(3)-VIa	arsD2	0	5	54	3244	0		1	1	0
aac(3)-VIa	bcrB	0	5	1	3297	0		1	1	0
aac(3)-VIa	bcrC	0	5	1	3297	0		1	1	0
aac(3)-VIa	cadA	0	5	54	3244	0		1	1	0
aac(3)-VIa	cadC	0	5	92	3206	0		1	1	0
aac(3)-VIa	gadD1	0	5	168	3130	0		1	1	0
aac(3)-VIa	golS	1	4	346	2952	0.002849	2.1323	0.426115	1	0.0302755
aac(3)-VIa	golT	1	4	346	2952	0.002849	2.1323	0.426115	1	0.0302755
aac(3)-VIa	cadD	0	5	196	3102	0		1	1	0
aac(3)-VIa	lmrS	0	5	1418	1880	0		1	1	0
aac(3)-VIa	mco	0	5	30	3268	0		1	1	0
aac(3)-VIa	qacA	0	5	8	3290	0		1	1	0
aac(3)-VIa	qacB	0	5	3	3295	0		1	1	0
aac(3)-VIa	qacC	0	5	3	3295	0		1	1	0
aac(3)-VIa	qacG	0	5	10	3288	0		1	1	0
aac(3)-VIa	qacR	0	5	10	3288	0		1	1	0
aac(6')-Ib-cr5	arsD	1	5	408	2889	0.00241546	1.416	0.547873	1	0.0302755
aac(6')-Ib-cr5	arsN1	0	6	19	3278	0		1	1	0
aac(6')-Ib-cr5	merA	2	4	105	3192	0.018018	15.1559	0.0143219	0.153369	0.060551
aac(6')-Ib-cr5	merB1	0	6	2	3295	0		1	1	0
aac(6')-Ib-cr5	merB2	0	6	2	3295	0		1	1	0
aac(6')-Ib-cr5	merB3	0	6	2	3295	0		1	1	0
aac(6')-Ib-cr5	merR1	0	6	10	3287	0		1	1	0
aac(6')-Ib-cr5	merR2	0	6	2	3295	0		1	1	0
aac(6')-Ib-cr5	merT	2	4	122	3175	0.015625	12.9766	0.0189928	0.184873	0.060551
aac(6')-Ib-cr5	qacH	0	6	10	3287	0		1	1	0
aac(6')-Ib-cr5	arsP	0	6	32	3265	0		1	1	0
aac(6')-Ib-cr5	ariR	2	4	572	2725	0.00346021	2.38119	0.280399	1	0.060551
aac(6')-Ib-cr5	arsA	1	5	262	3035	0.00373134	2.31585	0.392398	1	0.0302755
aac(6')-Ib-cr5	arsC	4	2	428	2869	0.00921659	13.3874	0.00348485	0.0437832	0.121102
aac(6')-Ib-cr5	arsR	1	5	295	3002	0.00332226	2.03468	0.430944	1	0.0302755
aac(6')-Ib-cr5	clpK	2	4	200	3097	0.00970874	7.73012	0.0474116	0.380579	0.060551
aac(6')-Ib-cr5	emrE	2	4	336	2961	0.00584795	4.40314	0.118735	0.829417	0.060551
aac(6')-Ib-cr5	hdeD-GI	0	6	80	3217	0		1	1	0
aac(6')-Ib-cr5	hsp20	2	4	201	3096	0.00966184	7.68939	0.0478437	0.383349	0.060551
aac(6')-Ib-cr5	kefB-GI	0	6	89	3208	0		1	1	0
aac(6')-Ib-cr5	klaB	0	6	1	3296	0		1	1	0
aac(6')-Ib-cr5	merB	0	6	13	3284	0		1	1	0
aac(6')-Ib-cr5	merC	2	4	64	3233	0.0285714	25.1339	0.00560159	0.0663637	0.060551
aac(6')-Ib-cr5	merD	2	4	79	3218	0.0235294	20.2873	0.00835829	0.094152	0.060551
aac(6')-Ib-cr5	merE	1	5	76	3221	0.0121951	8.4603	0.132064	0.829417	0.0302755
aac(6')-Ib-cr5	merP	2	4	107	3190	0.0176991	14.864	0.0148406	0.158057	0.060551
aac(6')-Ib-cr5	merR	2	4	110	3187	0.0172414	14.4461	0.0156342	0.164772	0.060551
aac(6')-Ib-cr5	ncrA	0	6	19	3278	0		1	1	0
aac(6')-Ib-cr5	ncrB	0	6	18	3279	0		1	1	0
aac(6')-Ib-cr5	ncrC	0	6	19	3278	0		1	1	0
aac(6')-Ib-cr5	pcoA	3	3	427	2870	0.00692841	6.71548	0.0323626	0.284119	0.0908265
aac(6')-Ib-cr5	pcoB	3	3	425	2872	0.00696056	6.75221	0.0319596	0.283066	0.0908265
aac(6')-Ib-cr5	pcoC	3	3	425	2872	0.00696056	6.75221	0.0319596	0.283066	0.0908265
aac(6')-Ib-cr5	pcoD	3	3	424	2873	0.00697674	6.76789	0.0317591	0.281717	0.0908265
aac(6')-Ib-cr5	pcoE	3	3	150	3147	0.0192308	20.9143	0.0017584	0.0244052	0.0908265
aac(6')-Ib-cr5	pcoR	3	3	428	2869	0.00691244	6.69722	0.0325653	0.285155	0.0908265
aac(6')-Ib-cr5	pcoS	3	3	436	2861	0.00678733	6.55558	0.0342127	0.289209	0.0908265
aac(6')-Ib-cr5	psi-GI	0	6	88	3209	0		1	1	0
aac(6')-Ib-cr5	qacE	1	5	35	3262	0.0243902	18.5519	0.0636858	0.489084	0.0302755
aac(6')-Ib-cr5	qacEdelta1	4	2	52	3245	0.0689655	122.859	1.08504e-06	2.63822e-05	0.121102
aac(6')-Ib-cr5	qacL	0	6	9	3288	0		1	1	0
aac(6')-Ib-cr5	shsP	0	6	80	3217	0		1	1	0
aac(6')-Ib-cr5	silA	3	3	431	2866	0.00686499	6.64313	0.0331775	0.286408	0.0908265
aac(6')-Ib-cr5	silB	3	3	429	2868	0.00689655	6.67904	0.0327686	0.285477	0.0908265
aac(6')-Ib-cr5	silC	3	3	427	2870	0.00692841	6.71548	0.0323626	0.284119	0.0908265
aac(6')-Ib-cr5	silE	3	3	434	2863	0.00681818	6.59036	0.0337964	0.287384	0.0908265
aac(6')-Ib-cr5	silF	3	3	408	2889	0.00724638	7.07338	0.0286513	0.257264	0.0908265
aac(6')-Ib-cr5	silP	3	3	429	2868	0.00689655	6.67904	0.0327686	0.285477	0.0908265
aac(6')-Ib-cr5	silR	3	3	431	2866	0.00686499	6.64313	0.0331775	0.286408	0.0908265
aac(6')-Ib-cr5	silS	3	3	428	2869	0.00691244	6.69722	0.0325653	0.285155	0.0908265
aac(6')-Ib-cr5	terB	1	5	54	3243	0.0166667	11.9756	0.0959109	0.690433	0.0302755
aac(6')-Ib-cr5	terC	1	5	54	3243	0.0166667	11.9756	0.0959109	0.690433	0.0302755
aac(6')-Ib-cr5	terD	1	5	110	3187	0.00862069	5.78677	0.185564	1	0.0302755
aac(6')-Ib-cr5	terE	1	5	55	3242	0.0163934	11.7558	0.097581	0.699884	0.0302755
aac(6')-Ib-cr5	terW	0	6	56	3241	0		1	1	0
aac(6')-Ib-cr5	terZ	0	6	56	3241	0		1	1	0
aac(6')-Ib-cr5	trxLHR	0	6	90	3207	0		1	1	0
aac(6')-Ib-cr5	yfdX1	0	6	80	3217	0		1	1	0
aac(6')-Ib-cr5	yfdX2	0	6	72	3225	0		1	1	0
aac(6')-Ib-cr5	clpL	0	6	27	3270	0		1	1	0
aac(6')-Ib-cr5	copB	0	6	24	3273	0		1	1	0
aac(6')-Ib-cr5	arsB	1	5	1407	1890	0.000707714	0.268747	0.248699	1	0.0302755
aac(6')-Ib-cr5	asr	3	3	628	2669	0.00473186	4.24742	0.0879951	0.644181	0.0908265
aac(6')-Ib-cr5	crcB	0	6	27	3270	0		1	1	0
aac(6')-Ib-cr5	fieF	4	2	459	2838	0.00860215	12.3496	0.00452587	0.0549083	0.121102
aac(6')-Ib-cr5	merF	0	6	10	3287	0		1	1	0
aac(6')-Ib-cr5	ncrY	0	6	6	3291	0		1	1	0
aac(6')-Ib-cr5	arsD2	0	6	54	3243	0		1	1	0
aac(6')-Ib-cr5	bcrB	0	6	1	3296	0		1	1	0
aac(6')-Ib-cr5	bcrC	0	6	1	3296	0		1	1	0
aac(6')-Ib-cr5	cadA	0	6	54	3243	0		1	1	0
aac(6')-Ib-cr5	cadC	0	6	92	3205	0		1	1	0
aac(6')-Ib-cr5	gadD1	0	6	168	3129	0		1	1	0
aac(6')-Ib-cr5	golS	0	6	347	2950	0		1	1	0
aac(6')-Ib-cr5	golT	0	6	347	2950	0		1	1	0
aac(6')-Ib-cr5	cadD	0	6	196	3101	0		1	1	0
aac(6')-Ib-cr5	lmrS	0	6	1418	1879	0		1	1	0
aac(6')-Ib-cr5	mco	0	6	30	3267	0		1	1	0
aac(6')-Ib-cr5	qacA	0	6	8	3289	0		1	1	0
aac(6')-Ib-cr5	qacB	0	6	3	3294	0		1	1	0
aac(6')-Ib-cr5	qacC	0	6	3	3294	0		1	1	0
aac(6')-Ib-cr5	qacG	0	6	10	3287	0		1	1	0
aac(6')-Ib-cr5	qacR	0	6	10	3287	0		1	1	0
aac(6')-Ib4	arsD	0	8	409	2886	0		1	1	0
aac(6')-Ib4	arsN1	0	8	19	3276	0		1	1	0
aac(6')-Ib4	merA	8	0	99	3196	0.0747664		9.35593e-13	3.60209e-11	0.242204
aac(6')-Ib4	merB1	0	8	2	3293	0		1	1	0
aac(6')-Ib4	merB2	0	8	2	3293	0		1	1	0
aac(6')-Ib4	merB3	0	8	2	3293	0		1	1	0
aac(6')-Ib4	merR1	0	8	10	3285	0		1	1	0
aac(6')-Ib4	merR2	0	8	2	3293	0		1	1	0
aac(6')-Ib4	merT	8	0	116	3179	0.0645161		3.15998e-12	1.13045e-10	0.242204
aac(6')-Ib4	qacH	0	8	10	3285	0		1	1	0
aac(6')-Ib4	arsP	0	8	32	3263	0		1	1	0
aac(6')-Ib4	ariR	8	0	566	2729	0.0139373		7.98791e-07	1.95194e-05	0.242204
aac(6')-Ib4	arsA	0	8	263	3032	0		1	1	0
aac(6')-Ib4	arsC	0	8	432	2863	0		1	1	0
aac(6')-Ib4	arsR	0	8	296	2999	0		1	1	0
aac(6')-Ib4	clpK	0	8	202	3093	0		1	1	0
aac(6')-Ib4	emrE	8	0	330	2965	0.0236686		1.11559e-08	3.18884e-07	0.242204
aac(6')-Ib4	hdeD-GI	0	8	80	3215	0		1	1	0
aac(6')-Ib4	hsp20	0	8	203	3092	0		1	1	0
aac(6')-Ib4	kefB-GI	0	8	89	3206	0		1	1	0
aac(6')-Ib4	klaB	0	8	1	3294	0		1	1	0
aac(6')-Ib4	merB	0	8	13	3282	0		1	1	0
aac(6')-Ib4	merC	8	0	58	3237	0.121212		1.64861e-14	7.20086e-13	0.242204
aac(6')-Ib4	merD	8	0	73	3222	0.0987654		9.2323e-14	3.82598e-12	0.242204
aac(6')-Ib4	merE	8	0	69	3226	0.103896		6.03983e-14	2.52441e-12	0.242204
aac(6')-Ib4	merP	8	0	101	3194	0.0733945		1.09047e-12	4.15472e-11	0.242204
aac(6')-Ib4	merR	8	0	104	3191	0.0714286		1.36483e-12	5.15976e-11	0.242204
aac(6')-Ib4	ncrA	0	8	19	3276	0		1	1	0
aac(6')-Ib4	ncrB	0	8	18	3277	0		1	1	0
aac(6')-Ib4	ncrC	0	8	19	3276	0		1	1	0
aac(6')-Ib4	pcoA	0	8	430	2865	0		1	1	0
aac(6')-Ib4	pcoB	0	8	428	2867	0		1	1	0
aac(6')-Ib4	pcoC	0	8	428	2867	0		1	1	0
aac(6')-Ib4	pcoD	0	8	427	2868	0		1	1	0
aac(6')-Ib4	pcoE	0	8	153	3142	0		1	1	0
aac(6')-Ib4	pcoR	0	8	431	2864	0		1	1	0
aac(6')-Ib4	pcoS	0	8	439	2856	0		1	1	0
aac(6')-Ib4	psi-GI	0	8	88	3207	0		1	1	0
aac(6')-Ib4	qacE	0	8	36	3259	0		1	1	0
aac(6')-Ib4	qacEdelta1	8	0	48	3247	0.142857		4.07733e-15	1.96483e-13	0.242204
aac(6')-Ib4	qacL	0	8	9	3286	0		1	1	0
aac(6')-Ib4	shsP	0	8	80	3215	0		1	1	0
aac(6')-Ib4	silA	0	8	434	2861	0		1	1	0
aac(6')-Ib4	silB	0	8	432	2863	0		1	1	0
aac(6')-Ib4	silC	0	8	430	2865	0		1	1	0
aac(6')-Ib4	silE	0	8	437	2858	0		1	1	0
aac(6')-Ib4	silF	0	8	411	2884	0		1	1	0
aac(6')-Ib4	silP	0	8	432	2863	0		1	1	0
aac(6')-Ib4	silR	0	8	434	2861	0		1	1	0
aac(6')-Ib4	silS	0	8	431	2864	0		1	1	0
aac(6')-Ib4	terB	0	8	55	3240	0		1	1	0
aac(6')-Ib4	terC	0	8	55	3240	0		1	1	0
aac(6')-Ib4	terD	0	8	111	3184	0		1	1	0
aac(6')-Ib4	terE	0	8	56	3239	0		1	1	0
aac(6')-Ib4	terW	0	8	56	3239	0		1	1	0
aac(6')-Ib4	terZ	0	8	56	3239	0		1	1	0
aac(6')-Ib4	trxLHR	0	8	90	3205	0		1	1	0
aac(6')-Ib4	yfdX1	0	8	80	3215	0		1	1	0
aac(6')-Ib4	yfdX2	0	8	72	3223	0		1	1	0
aac(6')-Ib4	clpL	0	8	27	3268	0		1	1	0
aac(6')-Ib4	copB	0	8	24	3271	0		1	1	0
aac(6')-Ib4	arsB	0	8	1408	1887	0		1	1	0
aac(6')-Ib4	asr	0	8	631	2664	0		1	1	0
aac(6')-Ib4	crcB	0	8	27	3268	0		1	1	0
aac(6')-Ib4	fieF	0	8	463	2832	0		1	1	0
aac(6')-Ib4	merF	0	8	10	3285	0		1	1	0
aac(6')-Ib4	ncrY	0	8	6	3289	0		1	1	0
aac(6')-Ib4	arsD2	0	8	54	3241	0		1	1	0
aac(6')-Ib4	bcrB	0	8	1	3294	0		1	1	0
aac(6')-Ib4	bcrC	0	8	1	3294	0		1	1	0
aac(6')-Ib4	cadA	0	8	54	3241	0		1	1	0
aac(6')-Ib4	cadC	0	8	92	3203	0		1	1	0
aac(6')-Ib4	gadD1	0	8	168	3127	0		1	1	0
aac(6')-Ib4	golS	0	8	347	2948	0		1	1	0
aac(6')-Ib4	golT	0	8	347	2948	0		1	1	0
aac(6')-Ib4	cadD	0	8	196	3099	0		1	1	0
aac(6')-Ib4	lmrS	0	8	1418	1877	0		1	1	0
aac(6')-Ib4	mco	0	8	30	3265	0		1	1	0
aac(6')-Ib4	qacA	0	8	8	3287	0		1	1	0
aac(6')-Ib4	qacB	0	8	3	3292	0		1	1	0
aac(6')-Ib4	qacC	0	8	3	3292	0		1	1	0
aac(6')-Ib4	qacG	0	8	10	3285	0		1	1	0
aac(6')-Ib4	qacR	0	8	10	3285	0		1	1	0
aadA1	arsD	9	32	400	2862	0.0204082	2.01184	0.0883478	0.646278	0.27248
aadA1	arsN1	0	41	19	3243	0		1	1	0
aadA1	merA	13	28	94	3168	0.0962963	15.6003	1.71857e-10	5.53323e-09	0.393582
aadA1	merB1	0	41	2	3260	0		1	1	0
aadA1	merB2	0	41	2	3260	0		1	1	0
aadA1	merB3	0	41	2	3260	0		1	1	0
aadA1	merR1	0	41	10	3252	0		1	1	0
aadA1	merR2	0	41	2	3260	0		1	1	0
aadA1	merT	14	27	110	3152	0.0927152	14.8184	7.91989e-11	2.6309e-09	0.423857
aadA1	qacH	0	41	10	3252	0		1	1	0
aadA1	arsP	0	41	32	3230	0		1	1	0
aadA1	ariR	29	12	545	2717	0.0494881	12.0336	4.83141e-14	2.0456e-12	0.87799
aadA1	arsA	6	35	257	3005	0.0201342	2.0039	0.135546	0.844431	0.181653
aadA1	arsC	11	30	421	2841	0.0238095	2.4734	0.0165605	0.170594	0.333031
aadA1	arsR	7	34	289	2973	0.0212121	2.11731	0.0896039	0.652496	0.211929
aadA1	clpK	4	37	198	3064	0.0167364	1.67261	0.313786	1	0.121102
aadA1	emrE	19	22	319	2943	0.0527778	7.95943	2.83257e-09	8.34085e-08	0.575235
aadA1	hdeD-GI	3	38	77	3185	0.0254237	3.26344	0.0755816	0.568395	0.0908265
aadA1	hsp20	4	37	199	3063	0.0166667	1.66367	0.315542	1	0.121102
aadA1	kefB-GI	3	38	86	3176	0.023622	2.91394	0.0968778	0.696204	0.0908265
aadA1	klaB	0	41	1	3261	0		1	1	0
aadA1	merB	0	41	13	3249	0		1	1	0
aadA1	merC	11	30	55	3207	0.114583	21.2932	1.6962e-10	5.47925e-09	0.333031
aadA1	merD	12	29	69	3193	0.109091	19.0805	9.1737e-11	3.03022e-09	0.363306
aadA1	merE	13	28	64	3198	0.12381	23.103	2.22195e-12	8.19912e-11	0.393582
aadA1	merP	13	28	96	3166	0.0948905	15.2675	2.18258e-10	6.92822e-09	0.393582
aadA1	merR	15	26	97	3165	0.108696	18.7646	1.06522e-12	4.06908e-11	0.454133
aadA1	ncrA	2	39	17	3245	0.0344828	9.76686	0.0224977	0.211744	0.060551
aadA1	ncrB	2	39	16	3246	0.0350877	10.3769	0.0202873	0.193804	0.060551
aadA1	ncrC	2	39	17	3245	0.0344828	9.76686	0.0224977	0.211744	0.060551
aadA1	pcoA	13	28	417	2845	0.0283843	3.16602	0.00142769	0.0201687	0.393582
aadA1	pcoB	13	28	415	2847	0.0285088	3.18351	0.0013663	0.0194138	0.393582
aadA1	pcoC	13	28	415	2847	0.0285088	3.18351	0.0013663	0.0194138	0.393582
aadA1	pcoD	13	28	414	2848	0.0285714	3.19231	0.00133645	0.0190543	0.393582
aadA1	pcoE	4	37	149	3113	0.0210526	2.25789	0.119396	0.829417	0.121102
aadA1	pcoR	13	28	418	2844	0.0283224	3.15734	0.00145925	0.020565	0.393582
aadA1	pcoS	13	28	426	2836	0.0278373	3.08937	0.00173362	0.0241183	0.393582
aadA1	psi-GI	3	38	85	3177	0.0238095	2.94912	0.0943988	0.682743	0.0908265
aadA1	qacE	2	39	34	3228	0.0266667	4.86345	0.0726556	0.550061	0.060551
aadA1	qacEdelta1	22	19	34	3228	0.293333	108.84	2.00595e-30	1.87771e-28	0.666061
aadA1	qacL	8	33	1	3261	0.190476	772.2	2.44635e-15	1.19062e-13	0.242204
aadA1	shsP	3	38	77	3185	0.0254237	3.26344	0.0755816	0.568395	0.0908265
aadA1	silA	14	27	420	2842	0.0303688	3.50647	0.000444165	0.00717397	0.423857
aadA1	silB	14	27	418	2844	0.0305011	3.52569	0.000423106	0.00685652	0.423857
aadA1	silC	14	27	416	2846	0.0306346	3.54509	0.000402918	0.00654021	0.423857
aadA1	silE	14	27	423	2839	0.0301724	3.47823	0.000477453	0.0076317	0.423857
aadA1	silF	12	29	399	2863	0.0272727	2.96774	0.00311574	0.0398987	0.363306
aadA1	silP	13	28	419	2843	0.0282609	3.1487	0.0014914	0.0209676	0.393582
aadA1	silR	14	27	420	2842	0.0303688	3.50647	0.000444165	0.00717397	0.423857
aadA1	silS	14	27	417	2845	0.0305677	3.53536	0.000412905	0.00669862	0.423857
aadA1	terB	3	38	52	3210	0.0322581	4.86828	0.029814	0.266479	0.0908265
aadA1	terC	3	38	52	3210	0.0322581	4.86828	0.029814	0.266479	0.0908265
aadA1	terD	4	37	107	3155	0.027027	3.18571	0.0471063	0.379039	0.121102
aadA1	terE	3	38	53	3209	0.0319149	4.77455	0.0312349	0.277765	0.0908265
aadA1	terW	1	40	55	3207	0.0104167	1.4575	0.506091	1	0.0302755
aadA1	terZ	1	40	55	3207	0.0104167	1.4575	0.506091	1	0.0302755
aadA1	trxLHR	3	38	87	3175	0.0234375	2.87957	0.0993837	0.712291	0.0908265
aadA1	yfdX1	3	38	77	3185	0.0254237	3.26344	0.0755816	0.568395	0.0908265
aadA1	yfdX2	2	39	70	3192	0.018018	2.33754	0.224477	1	0.060551
aadA1	clpL	0	41	27	3235	0		1	1	0
aadA1	copB	0	41	24	3238	0		1	1	0
aadA1	arsB	6	35	1402	1860	0.004158	0.227513	0.000179682	0.00320616	0.181653
aadA1	asr	9	32	622	2640	0.0135747	1.19362	0.688457	1	0.27248
aadA1	crcB	1	40	26	3236	0.0149254	3.10958	0.287226	1	0.0302755
aadA1	fieF	11	30	452	2810	0.0223124	2.27875	0.0372304	0.312554	0.333031
aadA1	merF	2	39	8	3254	0.0408163	20.7605	0.00635289	0.0740682	0.060551
aadA1	ncrY	2	39	4	3258	0.0444444	41.434	0.00218539	0.029555	0.060551
aadA1	arsD2	0	41	54	3208	0		1	1	0
aadA1	bcrB	0	41	1	3261	0		1	1	0
aadA1	bcrC	0	41	1	3261	0		1	1	0
aadA1	cadA	0	41	54	3208	0		1	1	0
aadA1	cadC	0	41	92	3170	0		1	1	0
aadA1	gadD1	0	41	168	3094	0		1	1	0
aadA1	golS	1	40	346	2916	0.00258398	0.210749	0.11973	0.829417	0.0302755
aadA1	golT	1	40	346	2916	0.00258398	0.210749	0.11973	0.829417	0.0302755
aadA1	cadD	0	41	196	3066	0		1	1	0
aadA1	lmrS	0	41	1418	1844	0		1	1	0
aadA1	mco	0	41	30	3232	0		1	1	0
aadA1	qacA	0	41	8	3254	0		1	1	0
aadA1	qacB	0	41	3	3259	0		1	1	0
aadA1	qacC	0	41	3	3259	0		1	1	0
aadA1	qacG	0	41	10	3252	0		1	1	0
aadA1	qacR	0	41	10	3252	0		1	1	0
aadA2	arsD	6	21	403	2873	0.0139535	2.03633	0.135412	0.843774	0.181653
aadA2	arsN1	0	27	19	3257	0		1	1	0
aadA2	merA	7	20	100	3176	0.0551181	11.0907	1.6003e-05	0.00032996	0.211929
aadA2	merB1	0	27	2	3274	0		1	1	0
aadA2	merB2	0	27	2	3274	0		1	1	0
aadA2	merB3	0	27	2	3274	0		1	1	0
aadA2	merR1	0	27	10	3266	0		1	1	0
[truncated: 27,300 more rows]

## Sheet: Table S6
Host	Absolute_Count	Relative_Frequency
Bovine	1925	58.2804
Unknown	1209	36.6031
Camel	66	1.99818
Caprine	46	1.39267
Ovine	29	0.87799
Buffalo	28	0.847714
Gene_AMR	Gene_Metal	a	b	c	d	Jaccard	OR	p_value	FDR	PrevalencePair
tet(38)	lmrS	1418	2	0	1883	0.998592		0	0	42.9307
mepA	lmrS	1394	2	24	1883	0.98169	4503599627370496	0	0	42.2041
fosA	fieF	443	4	20	2836	0.948608	9174.96	0	0	13.412
emrD	fieF	461	24	2	2816	0.946612	16384	0	0	13.957
blaEC	ariR	569	54	5	2675	0.906051	6624.11	0	0	17.2268
acrF	ariR	560	49	14	2680	0.898876	2155.49	0	0	16.9543
mdtM	ariR	543	53	31	2676	0.866029	882.319	0	0	16.4396
sul1	qacEdelta1	55	8	1	3239	0.859375	11503.3	1.24514e-109	4.6771e-107	1.66515
sul3	qacL	8	1	1	3293	0.8	12598.3	2.32436e-22	1.68986e-20	0.242204
vga(G)	gadD1	168	57	0	3078	0.746667		1.55679e-233	9.70476e-231	5.08629
fosX	gadD1	168	60	0	3075	0.736842		8.86886e-232	5.41351e-229	5.08629
oqxA	fieF	331	0	132	2840	0.714903		0	0	10.0212
tet(38)	arsB	1168	252	240	1643	0.703614	31.6605	0	0	35.3618
fosA	arsC	359	88	73	2783	0.690385	154.646	0	0	10.8689
mepA	arsB	1144	252	264	1643	0.689157	28.1956	0	0	34.6352
emrD	arsC	374	111	58	2760	0.688766	159.06	0	0	11.323
bla2	arsN1	17	6	2	3278	0.68	4184.39	9.61888e-39	1.19925e-36	0.514684
liaR_E75K	copB	16	0	8	3279	0.666667		7.95153e-38	9.50906e-36	0.484408
bla	arsN1	16	6	3	3278	0.64	2563.96	7.77647e-36	8.16641e-34	0.484408
dfrA5	qacE	26	5	10	3262	0.634146	1554.06	6.10688e-52	9.99584e-50	0.787163
fosA	silE	339	108	98	2758	0.622018	88.0689	1.33396e-269	1.77653e-266	10.2634
emrD	silE	353	132	84	2734	0.620387	86.5285	6.73544e-275	1.40958e-271	10.6873
fosA	pcoD	334	113	93	2763	0.618519	87.4438	2.91054e-266	2.84253e-263	10.112
fosA	pcoB	334	113	94	2762	0.617375	86.4874	1.27332e-265	1.16584e-262	10.112
fosA	pcoC	334	113	94	2762	0.617375	86.4874	1.27332e-265	1.16584e-262	10.112
emrD	pcoD	348	137	79	2739	0.617021	87.5023	3.21343e-272	6.27668e-269	10.5359
emrD	pcoB	348	137	80	2738	0.615929	86.3842	1.63753e-271	2.66545e-268	10.5359
emrD	pcoC	348	137	80	2738	0.615929	86.3842	1.63753e-271	2.66545e-268	10.5359
fosA	pcoA	334	113	96	2760	0.615101	84.633	2.37763e-264	2.11097e-261	10.112
fosA	pcoR	334	113	97	2759	0.613971	83.8144	1.01503e-263	8.49695e-261	10.112
emrD	pcoA	348	137	82	2736	0.613757	84.2304	4.12601e-270	5.75657e-267	10.5359
fosA	silB	334	113	98	2758	0.612844	82.6445	4.29891e-263	3.40416e-260	10.112
fosA	silP	334	113	98	2758	0.612844	82.6445	4.29891e-263	3.40416e-260	10.112
emrD	pcoR	348	137	83	2735	0.612676	83.1926	2.04068e-269	2.59956e-266	10.5359
fosA	silC	333	114	97	2759	0.612132	82.7515	1.98262e-262	1.52865e-259	10.0817
emrD	silB	348	137	84	2734	0.611599	82.1797	9.99579e-269	1.17147e-265	10.5359
emrD	silP	348	137	84	2734	0.611599	82.1797	9.99579e-269	1.17147e-265	10.5359
fosA	silS	333	114	98	2758	0.611009	81.9818	8.37459e-262	5.98456e-259	10.0817
emrD	silC	347	138	83	2735	0.610915	82.3507	3.43073e-268	3.86604e-265	10.5056
fosA	silA	334	113	100	2756	0.610603	81.2952	7.53231e-262	5.51723e-259	10.112
fosA	silR	334	113	100	2756	0.610603	81.2952	7.53231e-262	5.51723e-259	10.112
emrD	silS	347	138	84	2734	0.609842	81.3479	1.67599e-267	1.8187e-264	10.5056
emrD	silA	348	137	86	2732	0.609457	80.2247	2.33094e-267	2.35497e-264	10.5359
emrD	silR	348	137	86	2732	0.609457	80.2247	2.33094e-267	2.35497e-264	10.5359
fosA	pcoS	334	113	105	2751	0.605072	76.9773	8.47819e-259	5.91435e-256	10.112
emrD	pcoS	348	137	91	2727	0.604167	75.714	5.21497e-264	4.49392e-261	10.5359
oqxA	arsC	285	46	147	2825	0.596234	118.47	5.37421e-246	3.66184e-243	8.62852
emrD	silF	327	158	84	2734	0.574692	67.2078	1.15316e-243	7.67872e-241	9.90009
fosA	silF	313	134	98	2758	0.574312	65.4615	8.44465e-237	5.37869e-234	9.47623
blaSHV-2A	qacE	21	2	15	3265	0.552632	2051.81	9.63711e-43	1.30119e-40	0.635786
cmlA1	qacL	6	2	3	3292	0.545455	2676.34	1.30802e-15	6.44095e-14	0.181653
vat	arsN1	13	5	6	3279	0.541667	1347.16	2.63886e-28	2.34291e-26	0.393582
acrF	emrE	331	278	7	2687	0.537338	459.464	1.43118e-271	2.62077e-268	10.0212
blaEC	emrE	334	289	4	2676	0.532695	765.662	4.84281e-275	1.09146e-271	10.112
mdsA	asr	339	8	292	2664	0.530516	386.036	1.21505e-270	1.77998e-267	10.2634
mdsB	asr	339	8	292	2664	0.530516	386.036	1.21505e-270	1.77998e-267	10.2634
mdtM	emrE	316	280	22	2685	0.511327	137.462	7.91715e-241	5.15477e-238	9.56706
oqxB	fieF	204	0	259	2840	0.440605		3.73458e-195	2.14548e-192	6.1762
satA	arsN1	11	6	8	3278	0.44	724.628	7.33811e-23	5.38846e-21	0.333031
oqxA	pcoD	227	104	200	2772	0.427495	30.1783	1.98861e-146	1.04043e-143	6.87254
oqxA	pcoB	227	104	201	2771	0.426692	30.0177	4.08208e-146	2.06208e-143	6.87254
oqxA	pcoC	227	104	201	2771	0.426692	30.0177	4.08208e-146	2.06208e-143	6.87254
oqxA	pcoA	227	104	203	2769	0.425094	29.7012	1.70651e-145	8.47443e-143	6.87254
oqxA	pcoR	227	104	204	2768	0.424299	29.5453	3.47555e-145	1.69717e-142	6.87254
oqxA	silB	227	104	205	2767	0.423507	29.3908	7.06016e-145	3.33638e-142	6.87254
oqxA	silP	227	104	205	2767	0.423507	29.3908	7.06016e-145	3.33638e-142	6.87254
oqxA	silC	226	105	204	2768	0.42243	29.1353	5.01107e-144	2.22454e-141	6.84226
oqxA	silE	228	103	209	2763	0.422222	29.1951	8.14414e-145	3.78754e-142	6.90282
oqxA	silA	227	104	207	2765	0.421933	29.0865	2.89108e-144	1.30316e-141	6.87254
oqxA	silR	227	104	207	2765	0.421933	29.0865	2.89108e-144	1.30316e-141	6.87254
oqxA	silS	226	105	205	2767	0.421642	28.983	1.01523e-143	4.43959e-141	6.84226
oqxA	pcoS	227	104	212	2760	0.418048	28.3506	9.38801e-143	4.04499e-140	6.87254
eat(A)_T450I	copB	10	0	14	3279	0.416667		4.66803e-23	3.44506e-21	0.302755
oqxA	silF	218	113	193	2779	0.416031	27.7086	2.84186e-138	1.18948e-135	6.60006
catA1	qacE	20	14	16	3253	0.4	281.119	1.02818e-33	1.0143e-31	0.60551
oqxB	arsC	180	24	252	2847	0.394737	84.489	1.68203e-146	8.96034e-144	5.44959
bla	merR1	9	13	1	3280	0.391304	2029.19	3.88599e-20	2.53576e-18	0.27248
murA_E291D	lmrS	544	2	874	1883	0.383099	595.271	1.52462e-227	9.11628e-225	16.4699
glpT_A100V	lmrS	543	2	875	1883	0.382394	593.445	4.78802e-227	2.80568e-224	16.4396
bla2	merR1	9	14	1	3279	0.375	1900.55	6.38237e-20	4.1371e-18	0.27248
fosA	asr	283	164	348	2508	0.355975	12.4208	2.3468e-114	9.54986e-112	8.56797
emrD	asr	292	193	339	2479	0.354369	11.0509	2.89111e-110	1.10008e-107	8.84045
blaSHV-1	fieF	162	1	301	2839	0.349138	1523.03	5.03638e-149	2.73261e-146	4.90463
tet(D)	qacE	15	7	21	3260	0.348837	323.238	2.0228e-26	1.68369e-24	0.454133
blaR1	cadD	137	200	59	2907	0.34596	33.6343	3.63467e-100	1.1329e-97	4.14774
vga(G)	cadC	81	144	11	3067	0.34322	156.041	1.85404e-88	4.7236e-86	2.45232
fosX	cadC	81	147	11	3064	0.338912	152.718	6.89514e-88	1.72667e-85	2.45232
blaZ	cadD	137	213	59	2894	0.334963	31.4577	2.06988e-97	6.38371e-95	4.14774
sul1	merE	35	28	42	3198	0.333333	94.235	3.76972e-44	5.1854e-42	1.05964
blaI	cadD	145	240	51	2867	0.332569	33.8621	1.95048e-102	6.21165e-100	4.38995
murA_T396N	lmrS	459	1	959	1884	0.323467	892.717	1.17663e-188	6.62964e-186	13.8965
eat(A)_T450I	clpL	9	1	18	3275	0.321429	1514.19	3.65646e-19	2.29402e-17	0.27248
sul1	merC	31	32	35	3205	0.316327	87.6745	3.26164e-39	4.08388e-37	0.938541
blaSHV-1	silE	144	19	293	2847	0.315789	73.4266	9.34042e-114	3.74884e-111	4.35967
blaPC1	qacG	10	22	0	3271	0.3125		1.53547e-21	1.08666e-19	0.302755
blaSHV-1	pcoD	140	23	287	2853	0.311111	60.3125	3.38912e-108	1.25693e-105	4.23857
blaSHV-1	pcoB	140	23	288	2852	0.310421	60.083	4.99665e-108	1.80737e-105	4.23857
blaSHV-1	pcoC	140	23	288	2852	0.310421	60.083	4.99665e-108	1.80737e-105	4.23857
fosA	arsR	176	271	120	2736	0.310406	14.7839	2.70808e-88	6.84e-86	5.32849
sul1	merD	34	29	47	3193	0.309091	78.7952	3.05028e-41	4.0439e-39	1.02937
blaSHV-1	pcoA	140	23	290	2850	0.309051	59.6287	1.0824e-107	3.82086e-105	4.23857
blaSHV-1	silC	140	23	290	2850	0.309051	59.6287	1.0824e-107	3.82086e-105	4.23857
blaSHV-1	pcoR	140	23	291	2849	0.30837	59.4039	1.5904e-107	5.48203e-105	4.23857
blaSHV-1	silS	140	23	291	2849	0.30837	59.4039	1.5904e-107	5.48203e-105	4.23857
blaSHV-1	silB	140	23	292	2848	0.307692	59.1806	2.33423e-107	7.861e-105	4.23857
blaSHV-1	silP	140	23	292	2848	0.307692	59.1806	2.33423e-107	7.861e-105	4.23857
fosA	arsA	167	280	96	2760	0.307551	17.1157	9.58713e-90	2.53057e-87	5.05601
blaSHV-1	silA	140	23	294	2846	0.306346	58.7385	5.01158e-107	1.64982e-104	4.23857
blaSHV-1	silR	140	23	294	2846	0.306346	58.7385	5.01158e-107	1.64982e-104	4.23857
emrD	arsR	183	302	113	2705	0.30602	14.4836	4.09763e-89	1.05313e-86	5.54042
blaSHV-1	pcoS	140	23	299	2841	0.30303	57.659	3.32095e-106	1.08112e-103	4.23857
blaSHV-1	arsC	138	25	294	2846	0.301969	53.2533	7.13949e-104	2.29868e-101	4.17802
emrD	arsA	173	312	90	2728	0.30087	16.7745	3.54416e-90	9.44002e-88	5.23766
oqxA	asr	222	109	409	2563	0.3	12.7456	2.14415e-93	5.81681e-91	6.72116
aadA1	qacEdelta1	22	19	34	3228	0.293333	108.84	2.00595e-30	1.87771e-28	0.666061
murA_E291D	arsB	442	104	966	1791	0.292328	7.87436	1.26027e-89	3.29684e-87	13.3818
glpT_A100V	arsB	441	104	967	1791	0.291667	7.84843	2.85889e-89	7.41262e-87	13.3515
oqxA	arsA	133	198	130	2842	0.288503	14.6589	9.86369e-72	1.90129e-69	4.02664
satA	merR1	6	11	4	3282	0.285714	426.927	1.43112e-12	5.40342e-11	0.181653
aadA2	qacL	8	19	1	3275	0.285714	1268.55	5.70578e-17	3.06179e-15	0.242204
aadD1	mco	10	5	20	3268	0.285714	316.7	2.08881e-18	1.2167e-16	0.302755
gyrA_T86I	arsP	9	0	23	3271	0.28125		2.19906e-19	1.39762e-17	0.27248
blaSHV-1	silF	124	39	287	2853	0.275556	31.5259	9.74359e-85	2.35932e-82	3.75416
aac(6')-I	clpL	11	13	16	3263	0.275	168.338	2.44135e-18	1.41642e-16	0.333031
msr(C)	clpL	11	13	16	3263	0.275	168.338	2.44135e-18	1.41642e-16	0.333031
oqxA	arsR	135	196	161	2811	0.27439	12.0075	1.39626e-65	2.43506e-63	4.08719
blaI	lmrS	383	2	1035	1883	0.269718	349.359	1.28209e-151	7.08752e-149	11.5955
sul1	merR	37	26	75	3165	0.268116	59.7466	1.21828e-40	1.58642e-38	1.12019
oqxA10	fieF	124	0	339	2840	0.267819		2.05222e-113	8.01707e-111	3.75416
oqxA10	silE	118	6	319	2860	0.266366	175.821	1.16734e-101	3.67764e-99	3.57251
emrD	arsD	188	297	221	2597	0.266289	7.43014	4.41772e-62	7.52527e-60	5.6918
oqxB	pcoD	131	73	296	2803	0.262	16.9629	2.89678e-72	5.73464e-70	3.96609
oqxB	silE	133	71	304	2795	0.261811	17.1879	2.95432e-73	5.92867e-71	4.02664
oqxB	pcoB	131	73	297	2802	0.261477	16.8997	4.06946e-72	7.94875e-70	3.96609
oqxB	pcoC	131	73	297	2802	0.261477	16.8997	4.06946e-72	7.94875e-70	3.96609
oqxA10	pcoD	114	10	313	2866	0.26087	104.157	1.29965e-94	3.92561e-92	3.45141
oqxB	pcoA	131	73	299	2800	0.260437	16.7744	8.00632e-72	1.55349e-69	3.96609
oqxA10	pcoB	114	10	314	2865	0.260274	103.79	1.7654e-94	5.22469e-92	3.45141
oqxA10	pcoC	114	10	314	2865	0.260274	103.79	1.7654e-94	5.22469e-92	3.45141
oqxB	pcoR	131	73	300	2799	0.259921	16.7124	1.12127e-71	2.1472e-69	3.96609
oqxB	silB	131	73	301	2798	0.259406	16.6508	1.56873e-71	2.96531e-69	3.96609
oqxB	silP	131	73	301	2798	0.259406	16.6508	1.56873e-71	2.96531e-69	3.96609
oqxA10	pcoA	114	10	316	2863	0.259091	103.061	3.24918e-94	9.42551e-92	3.45141
oqxA10	silC	114	10	316	2863	0.259091	103.061	3.24918e-94	9.42551e-92	3.45141
fosA	arsD	176	271	233	2623	0.258824	7.30522	1.83848e-58	3.09573e-56	5.32849
oqxA10	pcoR	114	10	317	2862	0.258503	102.701	4.40242e-94	1.2523e-91	3.45141
oqxA10	silS	114	10	317	2862	0.258503	102.701	4.40242e-94	1.2523e-91	3.45141
oqxB	silA	131	73	303	2796	0.258383	16.5287	3.06128e-71	5.7129e-69	3.96609
oqxB	silR	131	73	303	2796	0.258383	16.5287	3.06128e-71	5.7129e-69	3.96609
mph(A)	qacEdelta1	16	6	40	3241	0.258065	211.88	3.13522e-25	2.51668e-23	0.484408
oqxB	silC	130	74	300	2799	0.257937	16.3616	1.32494e-70	2.45692e-68	3.93582
oqxA10	silB	114	10	318	2861	0.257919	102.342	5.96003e-94	1.66308e-91	3.45141
oqxA10	silP	114	10	318	2861	0.257919	102.342	5.96003e-94	1.66308e-91	3.45141
aadA2	qacEdelta1	17	10	39	3237	0.257576	139.081	4.12942e-25	3.30568e-23	0.514684
oqxB	silS	130	74	301	2798	0.257426	16.3013	1.84874e-70	3.38539e-68	3.93582
oqxA10	silA	114	10	320	2859	0.256757	101.632	1.08964e-93	2.98368e-91	3.45141
oqxA10	silR	114	10	320	2859	0.256757	101.632	1.08964e-93	2.98368e-91	3.45141
oqxB	pcoS	131	73	308	2791	0.255859	16.2302	1.60035e-70	2.94897e-68	3.96609
sul1	merP	35	28	74	3166	0.255474	53.1819	1.21286e-37	1.42142e-35	1.05964
oqxA10	pcoS	114	10	325	2854	0.253898	99.8954	4.85484e-93	1.30497e-90	3.45141
dfrG	mco	18	41	12	3232	0.253521	117.105	1.48696e-25	1.20349e-23	0.544959
rplV_A103V	arsP	8	0	24	3271	0.25		3.01913e-17	1.65033e-15	0.242204
tet(O/M/O)	arsP	8	0	24	3271	0.25		3.01913e-17	1.65033e-15	0.242204
dfrA1	qacEdelta1	15	4	41	3243	0.25	293.346	1.33532e-24	1.05171e-22	0.454133
sul1	merA	34	29	73	3167	0.25	50.5625	2.96959e-36	3.1754e-34	1.02937
blaSHV-61	crcB	7	1	20	3275	0.25	1114.95	8.35678e-15	3.89261e-13	0.211929
murA_D278E	mco	23	62	7	3211	0.25	167.739	2.01125e-32	1.95125e-30	0.696337
catA1	merR	29	5	83	3186	0.247863	221.242	1.24474e-39	1.57878e-37	0.87799
glpT_F3I	mco	22	59	8	3214	0.247191	147.87	8.76349e-31	8.30943e-29	0.666061
blaZ	lmrS	349	1	1069	1884	0.245948	609.072	1.33065e-138	5.65027e-136	10.5662
murA_T396N	arsB	367	93	1041	1802	0.244504	6.82692	7.13272e-69	1.29802e-66	11.1111
catA1	merP	28	6	81	3188	0.243478	181.823	9.60241e-38	1.13903e-35	0.847714
fosA	clpK	127	320	75	2781	0.243295	14.6883	1.90832e-65	3.30839e-63	3.84499
oqxB19	qacE	26	71	10	3196	0.242991	116.004	8.28273e-34	8.22629e-32	0.787163
catA	arsN1	6	6	13	3278	0.24	244.337	1.3683e-11	4.74437e-10	0.181653
vga(G)	arsD2	54	171	0	3078	0.24		1.49447e-66	2.68629e-64	1.63488
vga(G)	cadA	54	171	0	3078	0.24		1.49447e-66	2.68629e-64	1.63488
sul1	merT	36	27	88	3152	0.238411	47.4926	4.88819e-37	5.46638e-35	1.08992
fosA	hsp20	125	322	78	2778	0.238095	13.8049	9.14552e-63	1.56699e-60	3.78444
emrD	clpK	132	353	70	2748	0.237838	14.6577	2.49752e-66	4.46188e-64	3.99637
emrD	hsp20	132	353	71	2747	0.23741	14.4461	6.33464e-66	1.11137e-63	3.99637
fosX	arsD2	54	174	0	3075	0.236842		3.37624e-66	5.95907e-64	1.63488
fosX	cadA	54	174	0	3075	0.236842		3.37624e-66	5.95907e-64	1.63488
blaR1	lmrS	336	1	1082	1884	0.236786	579.322	6.62103e-133	2.73225e-130	10.1726
oqxA10	silF	102	22	309	2870	0.235566	42.9042	3.91127e-75	8.8151e-73	3.0881
spw	mco	8	4	22	3269	0.235294	288.191	8.12027e-15	3.79451e-13	0.242204
parC_S80Y	mco	8	4	22	3269	0.235294	288.191	8.12027e-15	3.79451e-13	0.242204
blaTEM-1	merC	32	71	34	3166	0.233577	41.7503	1.13872e-32	1.10841e-30	0.968816
oqxB	silF	116	88	295	2804	0.232465	12.5108	4.70186e-57	7.87199e-55	3.51196
dfrA5	merP	26	5	83	3189	0.22807	199.003	1.95531e-35	2.01407e-33	0.787163
blaI	arsB	331	54	1077	1841	0.226402	10.4713	4.77003e-78	1.11806e-75	10.0212
blaTEM-1	qacEdelta1	29	74	27	3173	0.223077	45.7913	1.22966e-30	1.15845e-28	0.87799
dfrA5	merR	26	5	86	3186	0.222222	191.856	4.33499e-35	4.44094e-33	0.787163
gyrA_D87N	qacEdelta1	14	7	42	3240	0.222222	151.926	3.0233e-21	2.10904e-19	0.423857
oqxA	arsD	134	197	275	2697	0.221122	6.66401	4.30844e-44	5.89874e-42	4.05692
blaR1	arsB	315	22	1093	1873	0.22028	24.5169	2.73201e-97	8.33804e-95	9.53678
vat	merR1	5	13	5	3280	0.217391	244.236	6.5026e-10	2.01822e-08	0.151378
catA1	merT	28	6	96	3173	0.215385	152.656	5.69802e-36	6.00526e-34	0.847714
sul2	merP	45	101	64	3093	0.214286	21.4667	9.77267e-35	9.87343e-33	1.3624
sul2	merR	45	101	67	3090	0.211268	20.4878	4.23178e-34	4.24613e-32	1.3624
oqxB	arsA	81	123	182	2917	0.209845	10.5385	3.66943e-40	4.73615e-38	2.45232
oqxB19	silF	88	9	323	2883	0.209524	87.1182	1.73963e-72	3.46731e-70	2.66424
oqxB19	fieF	97	0	366	2840	0.209503		1.37562e-87	3.41562e-85	2.93672
blaZ	arsB	304	46	1104	1849	0.209078	11.064	1.18729e-73	2.41572e-71	9.20375
oqxB19	pcoD	90	7	337	2869	0.207373	109.195	8.94275e-75	2.0001e-72	2.7248
oqxB19	pcoB	90	7	338	2868	0.206897	108.834	1.12967e-74	2.48859e-72	2.7248
oqxB19	pcoC	90	7	338	2868	0.206897	108.834	1.12967e-74	2.48859e-72	2.7248
oqxB19	pcoA	90	7	340	2866	0.20595	108.12	1.79932e-74	3.90506e-72	2.7248
oqxB19	silC	90	7	340	2866	0.20595	108.12	1.79932e-74	3.90506e-72	2.7248
oqxA	clpK	91	240	111	2861	0.205882	9.75982	1.11308e-41	1.48913e-39	2.75507
oqxB19	clpK	51	46	151	3055	0.205645	22.3671	2.44562e-38	3.0362e-36	1.54405
oqxB19	pcoR	90	7	341	2865	0.205479	107.766	2.26874e-74	4.85196e-72	2.7248
oqxB19	silS	90	7	341	2865	0.205479	107.766	2.26874e-74	4.85196e-72	2.7248
oqxA	hsp20	91	240	112	2860	0.205418	9.66937	1.86327e-41	2.48145e-39	2.75507
lsa(E)	mco	8	9	22	3264	0.205128	129.421	3.87087e-13	1.5326e-11	0.242204
oqxB19	silB	90	7	342	2864	0.205011	107.414	2.85888e-74	6.02607e-72	2.7248
oqxB19	silP	90	7	342	2864	0.205011	107.414	2.85888e-74	6.02607e-72	2.7248
oqxB19	hsp20	51	46	152	3054	0.204819	22.2131	3.21876e-38	3.97918e-36	1.54405
oqxB19	silA	90	7	344	2862	0.204082	106.716	4.53134e-74	9.34956e-72	2.7248
oqxB19	silR	90	7	344	2862	0.204082	106.716	4.53134e-74	9.34956e-72	2.7248
oqxB19	silE	90	7	347	2859	0.202703	105.684	9.0015e-74	1.8443e-71	2.7248
oqxB19	pcoS	90	7	349	2857	0.201794	105.006	1.41824e-73	2.86573e-71	2.7248
dfrA5	merT	26	5	98	3174	0.20155	167.683	8.34554e-34	8.26068e-32	0.787163
sul2	merT	45	101	79	3078	0.2	17.3149	9.02226e-32	8.72419e-30	1.3624
oqxB	arsR	83	121	213	2886	0.199041	9.28182	9.19526e-38	1.09517e-35	2.51287
oqxB	asr	138	66	493	2606	0.197991	11.0417	4.96557e-56	8.26626e-54	4.17802
dfrA12	qacEdelta1	12	5	44	3242	0.196721	173.67	9.41083e-19	5.58154e-17	0.363306
blaTEM-1	merD	30	73	51	3149	0.194805	25.2735	3.14632e-26	2.61144e-24	0.908265
liaR_E75K	clpL	7	9	20	3267	0.194444	124.511	1.14515e-11	3.98952e-10	0.211929
oqxA10	qacE	26	98	10	3169	0.19403	83.3249	1.0785e-30	1.01932e-28	0.787163
tet(A)	qacEdelta1	28	89	28	3158	0.193103	35.3145	2.88792e-27	2.51825e-25	0.847714
oqxB5	fieF	89	0	374	2840	0.192225		4.37361e-80	1.05035e-77	2.69452
fosB	lmrS	276	25	1142	1860	0.191268	17.9685	3.82152e-78	9.02957e-76	8.35604
blaTEM-1	merP	34	69	75	3125	0.191011	20.466	6.40276e-27	5.51748e-25	1.02937
aadA1	qacL	8	33	1	3261	0.190476	772.2	2.44635e-15	1.19062e-13	0.242204
catB3	qacEdelta1	11	2	45	3245	0.189655	389.689	9.00415e-19	5.35117e-17	0.333031
blaSHV-11	fieF	87	0	376	2840	0.187905		3.20714e-78	7.63951e-76	2.63397
blaTEM-1	merR	34	69	78	3122	0.187845	19.6621	1.80019e-26	1.50697e-24	1.02937
oqxB19	pcoE	39	58	114	3092	0.184834	18.1882	1.51341e-28	1.36017e-26	1.18074
gyrA_S83L	qacEdelta1	13	15	43	3232	0.183099	64.4445	6.74329e-17	3.59221e-15	0.393582
aph(3'')-Ib	pcoS	96	87	343	2777	0.18251	8.9211	1.16284e-39	1.48131e-37	2.90645
aph(6)-Id	pcoS	96	87	343	2777	0.18251	8.9211	1.16284e-39	1.48131e-37	2.90645
aph(3'')-Ib	merP	45	138	64	3056	0.182186	15.5414	6.52287e-30	6.0671e-28	1.3624
aph(6)-Id	merP	45	138	64	3056	0.182186	15.5414	6.52287e-30	6.0671e-28	1.3624
aph(6)-Id	fieF	99	84	364	2756	0.180987	8.91217	2.7228e-40	3.52988e-38	2.99728
aph(3'')-Ib	merR	45	138	67	3053	0.18	14.8211	2.72688e-29	2.48894e-27	1.3624
aph(6)-Id	merR	45	138	67	3053	0.18	14.8211	2.72688e-29	2.48894e-27	1.3624
aph(3'')-Ib	pcoB	93	90	335	2785	0.179537	8.57856	7.40467e-38	8.89137e-36	2.81562
aph(3'')-Ib	pcoC	93	90	335	2785	0.179537	8.57856	7.40467e-38	8.89137e-36	2.81562
aph(6)-Id	pcoB	93	90	335	2785	0.179537	8.57856	7.40467e-38	8.89137e-36	2.81562
aph(6)-Id	pcoC	93	90	335	2785	0.179537	8.57856	7.40467e-38	8.89137e-36	2.81562
lnu(B)	mco	7	9	23	3264	0.179487	108.576	2.60639e-11	8.8796e-10	0.211929
aph(3'')-Ib	pcoA	93	90	337	2783	0.178846	8.52182	1.13294e-37	1.3331e-35	2.81562
aph(6)-Id	pcoA	93	90	337	2783	0.178846	8.52182	1.13294e-37	1.3331e-35	2.81562
aph(3'')-Ib	fieF	98	85	365	2755	0.178832	8.69168	2.40205e-39	3.0205e-37	2.967
aph(3'')-Ib	silE	94	89	343	2777	0.178707	8.53977	5.81437e-38	7.12784e-36	2.8459
aph(6)-Id	silE	94	89	343	2777	0.178707	8.53977	5.81437e-38	7.12784e-36	2.8459
aph(3'')-Ib	silF	90	93	321	2799	0.178571	8.43009	1.21007e-36	1.29867e-34	2.7248
aph(6)-Id	silF	90	93	321	2799	0.178571	8.43009	1.21007e-36	1.29867e-34	2.7248
blaSHV-2A	merP	20	3	89	3191	0.178571	237.046	6.35071e-28	5.62143e-26	0.60551
aph(3'')-Ib	pcoR	93	90	338	2782	0.178503	8.49369	1.40002e-37	1.62775e-35	2.81562
aph(6)-Id	pcoR	93	90	338	2782	0.178503	8.49369	1.40002e-37	1.62775e-35	2.81562
aph(3'')-Ib	silB	93	90	339	2781	0.178161	8.46572	1.72894e-37	1.97106e-35	2.81562
aph(3'')-Ib	silP	93	90	339	2781	0.178161	8.46572	1.72894e-37	1.97106e-35	2.81562
aph(6)-Id	silB	93	90	339	2781	0.178161	8.46572	1.72894e-37	1.97106e-35	2.81562
aph(6)-Id	silP	93	90	339	2781	0.178161	8.46572	1.72894e-37	1.97106e-35	2.81562
aph(3'')-Ib	pcoD	92	91	335	2785	0.177606	8.39351	5.0995e-37	5.65948e-35	2.78535
aph(6)-Id	pcoD	92	91	335	2785	0.177606	8.39351	5.0995e-37	5.65948e-35	2.78535
aph(3'')-Ib	silA	93	90	341	2779	0.177481	8.41025	2.63167e-37	2.95423e-35	2.81562
aph(3'')-Ib	silR	93	90	341	2779	0.177481	8.41025	2.63167e-37	2.95423e-35	2.81562
aph(6)-Id	silA	93	90	341	2779	0.177481	8.41025	2.63167e-37	2.95423e-35	2.81562
aph(6)-Id	silR	93	90	341	2779	0.177481	8.41025	2.63167e-37	2.95423e-35	2.81562
aph(3'')-Ib	silC	92	91	338	2782	0.176583	8.31043	9.56496e-37	1.0418e-34	2.78535
aph(6)-Id	silC	92	91	338	2782	0.176583	8.31043	9.56496e-37	1.0418e-34	2.78535
aph(3'')-Ib	silS	92	91	339	2781	0.176245	8.28305	1.17808e-36	1.27367e-34	2.78535
aph(6)-Id	silS	92	91	339	2781	0.176245	8.28305	1.17808e-36	1.27367e-34	2.78535
blaTEM-1	merT	34	69	90	3110	0.176166	16.9819	8.1139e-25	6.46003e-23	1.02937
oqxA10	arsC	83	41	349	2830	0.175476	16.3884	3.1081e-46	4.5761e-44	2.51287
tet(L)	copB	7	16	17	3263	0.175	82.6233	9.33269e-11	3.07926e-09	0.211929
blaSHV-2A	merR	20	3	92	3188	0.173913	229.15	1.14953e-27	1.01141e-25	0.60551
mecA	mco	19	80	11	3193	0.172727	68.5774	8.01608e-23	5.87158e-21	0.575235
fosB	arsB	251	50	1157	1845	0.172154	8.00032	2.05369e-52	3.38039e-50	7.59915
aph(3'')-Ib	merT	45	138	79	3041	0.171756	12.5279	5.04897e-27	4.37662e-25	1.3624
aph(6)-Id	merT	45	138	79	3041	0.171756	12.5279	5.04897e-27	4.37662e-25	1.3624
aph(3'')-Ib	pcoE	49	134	104	3016	0.170732	10.5863	1.34665e-26	1.13705e-24	1.4835
aph(6)-Id	pcoE	49	134	104	3016	0.170732	10.5863	1.34665e-26	1.13705e-24	1.4835
oqxB5	silE	76	13	361	2853	0.168889	46.0925	1.23642e-55	2.04667e-53	2.30094
blaTEM-1	merE	26	77	51	3149	0.168831	20.7784	1.73949e-21	1.22808e-19	0.787163
oqxB5	silF	72	17	339	2875	0.168224	35.8776	2.35604e-51	3.73134e-49	2.17984
sul2	pcoE	43	103	110	3047	0.167969	11.5418	4.77064e-25	3.80858e-23	1.30185
sul2	qacE	26	120	10	3147	0.166667	67.7955	1.109e-28	1.00286e-26	0.787163
oqxB5	pcoD	73	16	354	2860	0.164786	36.7577	1.26012e-51	2.05113e-49	2.21011
tet(A)	merD	28	89	53	3133	0.164706	18.5419	8.57767e-22	6.11477e-20	0.847714
dfrA5	pcoE	26	5	127	3145	0.164557	128.221	3.32864e-31	3.17674e-29	0.787163
oqxB5	pcoB	73	16	355	2859	0.164414	36.6418	1.51093e-51	2.43235e-49	2.21011
oqxB5	pcoC	73	16	355	2859	0.164414	36.6418	1.51093e-51	2.43235e-49	2.21011
dfrA1	merC	12	7	54	3230	0.164384	101.321	6.46017e-17	3.45395e-15	0.363306
oqxB5	pcoA	73	16	357	2857	0.163677	36.412	2.1691e-51	3.45393e-49	2.21011
oqxB5	silC	73	16	357	2857	0.163677	36.412	2.1691e-51	3.45393e-49	2.21011
oqxB5	pcoR	73	16	358	2856	0.163311	36.298	2.59708e-51	4.06908e-49	2.21011
oqxB5	silS	73	16	358	2856	0.163311	36.298	2.59708e-51	4.06908e-49	2.21011
oqxB5	silB	73	16	359	2855	0.162946	36.1847	3.10804e-51	4.81812e-49	2.21011
oqxB5	silP	73	16	359	2855	0.162946	36.1847	3.10804e-51	4.81812e-49	2.21011
oqxB5	silA	73	16	361	2853	0.162222	35.9599	4.44503e-51	6.81859e-49	2.21011
oqxB5	silR	73	16	361	2853	0.162222	35.9599	4.44503e-51	6.81859e-49	2.21011
blaCTX-M-15	qacEdelta1	16	43	40	3204	0.161616	29.6459	3.00262e-16	1.51941e-14	0.484408
fosA	pcoE	83	364	70	2786	0.160542	9.06332	6.53526e-35	6.67166e-33	2.51287
oqxB5	pcoS	73	16	366	2848	0.16044	35.4086	1.07849e-50	1.64577e-48	2.21011
blaTEM-1	merA	29	74	78	3122	0.160221	15.6456	6.5048e-21	4.49491e-19	0.87799
emrD	pcoE	88	397	65	2753	0.16	9.37787	8.69928e-37	9.54608e-35	2.66424
gyrA_D87N	merC	12	9	54	3228	0.16	78.9117	3.65498e-16	1.83683e-14	0.363306
tet(A)	merC	25	92	41	3145	0.158228	20.7753	1.26481e-20	8.48003e-19	0.756888
blaSHV-2A	merT	20	3	104	3176	0.15748	202.103	1.04768e-26	8.94922e-25	0.60551
blaCTX-M-15	merC	17	42	49	3195	0.157407	26.2906	2.14534e-16	1.09889e-14	0.514684
blaCTX-M-15	merD	19	40	62	3182	0.157025	24.2947	1.81115e-17	1.00502e-15	0.575235
tet(A)	merR	31	86	81	3105	0.156566	13.7855	7.75394e-21	5.31794e-19	0.938541
blaSHV-1	asr	107	56	524	2616	0.15575	9.52731	5.04094e-41	6.65291e-39	3.23948
tet(D)	merR	18	4	94	3187	0.155172	151.016	5.69295e-24	4.29891e-22	0.544959
blaSHV-1	arsA	57	106	206	2934	0.154472	7.6495	2.22601e-24	1.69844e-22	1.7257
oqxB	arsD	82	122	327	2772	0.154426	5.69338	1.0223e-25	8.36662e-24	2.48259
blaSHV-11	silE	70	17	367	2849	0.154185	31.8697	1.28048e-47	1.91412e-45	2.11929
blaSHV-11	arsC	69	18	363	2853	0.153333	30.0793	1.68074e-46	2.48708e-44	2.08901
tet(A)	merP	30	87	79	3107	0.153061	13.5303	4.42218e-20	2.87285e-18	0.908265
blaSHV-11	silF	66	21	345	2871	0.152778	26.1002	1.03975e-43	1.41036e-41	1.99818
blaSHV-11	pcoD	68	19	359	2857	0.152466	28.4246	2.09527e-45	3.06947e-43	2.05873
tet(L)	mco	7	16	23	3257	0.152174	61.2935	5.35057e-10	1.66419e-08	0.211929
blaSHV-11	pcoB	68	19	360	2856	0.152125	28.3359	2.47486e-45	3.58965e-43	2.05873
blaSHV-11	pcoC	68	19	360	2856	0.152125	28.3359	2.47486e-45	3.58965e-43	2.05873
blaSHV-11	pcoA	68	19	362	2854	0.151448	28.1599	3.44825e-45	4.95246e-43	2.05873
blaSHV-11	silC	68	19	362	2854	0.151448	28.1599	3.44825e-45	4.95246e-43	2.05873
blaSHV-11	pcoR	68	19	363	2853	0.151111	28.0727	4.06758e-45	5.78524e-43	2.05873
blaSHV-11	silS	68	19	363	2853	0.151111	28.0727	4.06758e-45	5.78524e-43	2.05873
blaSHV-11	silB	68	19	364	2852	0.150776	27.9859	4.79606e-45	6.75575e-43	2.05873
blaSHV-11	silP	68	19	364	2852	0.150776	27.9859	4.79606e-45	6.75575e-43	2.05873
blaSHV-11	silA	68	19	366	2850	0.15011	27.8137	6.65912e-45	9.29075e-43	2.05873
blaSHV-11	silR	68	19	366	2850	0.15011	27.8137	6.65912e-45	9.29075e-43	2.05873
oqxB5	arsC	68	21	364	2850	0.15011	25.3039	7.06044e-44	9.62157e-42	2.05873
tet(D)	merP	17	5	92	3189	0.149123	116.611	4.20269e-22	3.01063e-20	0.514684
blaSHV-11	pcoS	68	19	371	2845	0.148472	27.3915	1.50142e-44	2.08484e-42	2.05873
blaSHV-11	pcoE	31	56	122	3094	0.148325	14.0109	8.68377e-21	5.90315e-19	0.938541
floR	qacEdelta1	12	25	44	3222	0.148148	34.9402	2.19606e-13	8.8748e-12	0.363306
tet(A)	merE	25	92	52	3134	0.147929	16.3295	1.03185e-18	6.09517e-17	0.756888
mecA	cadD	38	61	158	3046	0.14786	11.9851	1.16991e-22	8.5267e-21	1.15047
tet(A)	merT	31	86	93	3093	0.147619	11.9676	2.15896e-19	1.37512e-17	0.938541
parC_E84K	qacEdelta1	9	5	47	3242	0.147541	122.463	1.11468e-13	4.58696e-12	0.27248
gyrA_S83L	merC	12	16	54	3221	0.146341	44.4306	3.39877e-14	1.46013e-12	0.363306
catB3	merC	10	3	56	3234	0.144928	191.019	1.37058e-15	6.72642e-14	0.302755
aac(6')-Ib4	qacEdelta1	8	0	48	3247	0.142857		4.07733e-15	1.96483e-13	0.242204
soxS_A12S	qacEdelta1	8	0	48	3247	0.142857		4.07733e-15	1.96483e-13	0.242204
tet(A)	merA	28	89	79	3107	0.142857	12.3462	4.29148e-18	2.44623e-16	0.847714
blaSHV-2A	pcoE	22	1	131	3149	0.142857	525.106	2.15629e-29	1.98048e-27	0.666061
blaSHV-11	clpK	36	51	166	3050	0.142292	12.943	2.43e-22	1.76229e-20	1.08992
blaSHV-1	arsR	57	106	239	2901	0.141791	6.52016	1.30073e-21	9.25002e-20	1.7257
blaSHV-11	hsp20	36	51	167	3049	0.141732	12.8616	2.90674e-22	2.10283e-20	1.08992
sul2	qacEdelta1	25	121	31	3126	0.141243	20.77	3.06608e-20	2.0052e-18	0.756888
aph(6)-Id	qacE	27	156	9	3111	0.140625	59.4762	1.08497e-27	9.57486e-26	0.817439
mepA	cadD	196	1200	0	1907	0.140401		1.02652e-77	2.38699e-75	5.934
ant(6)-Ia	copB	8	33	16	3246	0.140351	48.7542	1.74788e-10	5.62143e-09	0.242204
glpT_L27F	lmrS	199	0	1219	1885	0.140339		1.68925e-77	3.89712e-75	6.02483
oqxB19	arsC	65	32	367	2839	0.140086	15.688	4.39847e-36	4.65238e-34	1.96791
blaSHV-11	arsA	43	44	220	2996	0.140065	13.2837	1.2369e-25	1.00388e-23	1.30185
gyrA_D87N	merE	12	9	65	3217	0.139535	65.4803	2.65245e-15	1.28666e-13	0.363306
blaDHA-1	qacE	5	0	31	3267	0.138889		1.15421e-10	3.77847e-09	0.151378
qnrB4	qacE	5	0	31	3267	0.138889		1.15421e-10	3.77847e-09	0.151378
oqxB19	merP	25	72	84	3122	0.138122	12.8754	8.39741e-17	4.44911e-15	0.756888
tet(38)	cadD	196	1224	0	1883	0.138028		3.74296e-76	8.50116e-74	5.934
oqxA	pcoE	58	273	95	2877	0.13615	6.4269	1.87158e-21	1.315e-19	1.75598
oqxB19	merR	25	72	87	3119	0.13587	12.4203	1.69122e-16	8.75459e-15	0.756888
parE_L416F	qacEdelta1	8	3	48	3244	0.135593	177.242	6.46959e-13	2.52064e-11	0.242204
aph(3'')-Ib	qacE	26	157	10	3110	0.134715	51.2805	5.81992e-26	4.78983e-24	0.787163
catA1	pcoE	22	12	131	3138	0.133333	43.7633	3.34791e-22	2.41602e-20	0.666061
gyrA_D87N	merD	12	9	69	3213	0.133333	61.6193	5.05239e-15	2.41484e-13	0.363306
oqxA	terB	45	286	10	2962	0.131965	46.4246	7.69849e-37	8.47963e-35	1.3624
oqxA	terC	45	286	10	2962	0.131965	46.4246	7.69849e-37	8.47963e-35	1.3624
tet(D)	merT	17	5	107	3174	0.131783	100.005	4.3483e-21	3.01184e-19	0.514684
oqxA	terE	45	286	11	2961	0.131579	42.2673	3.58181e-36	3.81612e-34	1.3624
fexA	mco	5	8	25	3265	0.131579	80.5309	5.33756e-08	1.47533e-06	0.151378
parC_S80F	cadD	34	64	162	3043	0.130769	9.96232	1.16235e-18	6.85227e-17	1.02937
blaSHV-11	arsR	44	43	252	2964	0.129794	12.0153	1.62168e-24	1.26031e-22	1.33212
dfrA1	merE	11	8	66	3218	0.129412	66.504	3.4612e-14	1.48477e-12	0.333031
blaCTX-M-15	merA	19	40	88	3156	0.129252	16.9859	4.77518e-15	2.28608e-13	0.575235
gyrA_S83L	merE	12	16	65	3210	0.129032	36.8247	2.41288e-13	9.671e-12	0.363306
oqxB19	merT	25	72	99	3107	0.127551	10.8754	2.24092e-15	1.09428e-13	0.756888
blaCTX-M-15	merP	19	40	90	3154	0.127517	16.5991	6.85268e-15	3.23833e-13	0.575235
tet(M)	mco	19	119	11	3154	0.127517	45.5387	6.71284e-20	4.34171e-18	0.575235
ant(6)-Ia	mco	8	33	22	3240	0.126984	35.4669	1.3181e-09	4.0103e-08	0.242204
mecR1	cadD	26	9	170	3098	0.126829	52.3621	1.10835e-25	9.02044e-24	0.787163
parC_E84K	merC	9	5	57	3232	0.126761	100.72	5.3711e-13	2.10385e-11	0.27248
sul2	clpK	39	107	163	2994	0.126214	6.68679	2.41156e-16	1.22881e-14	1.18074
erm(C)	cadD	28	26	168	3081	0.126126	19.6875	3.32733e-21	2.31561e-19	0.847714
oqxA10	pcoE	31	93	122	3057	0.126016	8.34032	9.51944e-16	4.75145e-14	0.938541
sul2	hsp20	39	107	164	2993	0.125806	6.64389	2.88518e-16	1.46251e-14	1.18074
aph(3'')-Ib	clpK	43	140	159	2961	0.125731	5.71409	9.70961e-16	4.82991e-14	1.30185
aph(6)-Id	clpK	43	140	159	2961	0.125731	5.71409	9.70961e-16	4.82991e-14	1.30185
aph(3'')-Ib	hsp20	43	140	160	2960	0.125364	5.6765	1.17787e-15	5.81964e-14	1.30185
aph(6)-Id	hsp20	43	140	160	2960	0.125364	5.6765	1.17787e-15	5.81964e-14	1.30185
blaCTX-M-15	merR	19	40	93	3151	0.125	16.0455	1.16132e-14	5.22752e-13	0.575235
vga(G)	arsA	54	171	209	2869	0.124424	4.33181	9.5709e-15	4.39526e-13	1.63488
aadA1	merE	13	28	64	3198	0.12381	23.103	2.22195e-12	8.19912e-11	0.393582
gyrA_S83L	merD	12	16	69	3206	0.123711	34.6847	4.5594e-13	1.79551e-11	0.363306
fosX	arsA	54	174	209	2866	0.12357	4.25275	1.76027e-14	7.66332e-13	1.63488
parC_S80I	qacEdelta1	8	9	48	3238	0.123077	59.4197	8.81445e-11	2.91813e-09	0.242204
blaNDM-5	qacEdelta1	7	1	49	3246	0.122807	456.672	2.16556e-12	8.03149e-11	0.211929
aph(6)-Id	arsC	67	116	365	2755	0.122263	4.35681	5.14923e-17	2.77329e-15	2.02846
floR	qacL	5	32	4	3262	0.121951	125.805	1.62781e-08	4.61697e-07	0.151378
fosB	cadD	54	247	142	2860	0.121896	4.40009	6.95432e-15	3.28107e-13	1.63488
aac(6')-Ib4	merC	8	0	58	3237	0.121212		1.64861e-14	7.20086e-13	0.242204
soxS_A12S	merC	8	0	58	3237	0.121212		1.64861e-14	7.20086e-13	0.242204
acrR_V165I	fieF	56	0	407	2840	0.12095		8.15298e-50	1.23131e-47	1.69543
acrR_Y114F	fieF	56	0	407	2840	0.12095		8.15298e-50	1.23131e-47	1.69543
aph(3'')-Ib	arsC	66	117	366	2754	0.120219	4.24205	2.23675e-16	1.14371e-14	1.99818
dfrA5	clpK	25	6	177	3095	0.120192	72.4265	5.70005e-26	4.70438e-24	0.756888
oqxA10	merP	25	99	84	3095	0.120192	9.28836	4.33343e-14	1.8535e-12	0.756888
vga(G)	arsD	68	157	341	2737	0.120141	3.47475	1.4679e-13	5.99834e-12	2.05873
dfrA5	hsp20	25	6	178	3094	0.119617	71.9973	6.48855e-26	5.32516e-24	0.756888
fosX	arsD	68	160	341	2734	0.119508	3.40531	2.47758e-13	9.91674e-12	2.05873
catB3	merD	10	3	71	3219	0.119048	150.08	1.20492e-14	5.40627e-13	0.302755
oqxA10	merR	25	99	87	3092	0.118483	8.95993	8.51352e-14	3.53812e-12	0.756888
tet(A)	ariR	73	44	501	2685	0.118123	8.88227	1.32085e-28	1.19076e-26	2.21011
oqxB19	arsR	41	56	255	2951	0.116477	8.46157	3.60024e-19	2.26846e-17	1.2413
sul2	pcoS	61	85	378	2779	0.116412	5.27179	1.74641e-18	1.01929e-16	1.84681
sul2	silC	60	86	370	2787	0.116279	5.25095	3.14338e-18	1.81295e-16	1.81653
sul2	silS	60	86	371	2786	0.116054	5.23493	3.54489e-18	2.03252e-16	1.81653
parE_L416F	merC	8	3	58	3234	0.115942	146.738	2.5945e-12	9.45476e-11	0.242204
blaCTX-M-15	merT	19	40	105	3139	0.115854	14.1644	8.21057e-14	3.41707e-12	0.575235
sul2	silB	60	86	372	2785	0.11583	5.219	3.99615e-18	2.28232e-16	1.81653
sul2	silP	60	86	372	2785	0.11583	5.219	3.99615e-18	2.28232e-16	1.81653
vga(G)	arsR	54	171	242	2836	0.115632	3.69888	1.75244e-12	6.53239e-11	1.63488
sul2	silA	60	86	374	2783	0.115385	5.18739	5.07251e-18	2.87465e-16	1.81653
sul2	silR	60	86	374	2783	0.115385	5.18739	5.07251e-18	2.87465e-16	1.81653
fosX	arsR	54	174	242	2833	0.114894	3.63055	3.11689e-12	1.11777e-10	1.63488
sul2	pcoD	59	87	368	2789	0.114786	5.13558	1.15144e-17	6.46287e-16	1.78625
blaCTX-M-15	merE	14	45	63	3181	0.114754	15.6634	2.40778e-11	8.22208e-10	0.423857
ble	qacEdelta1	7	5	49	3242	0.114754	91.5079	2.03449e-10	6.49332e-09	0.211929
aadA1	merC	11	30	55	3207	0.114583	21.2932	1.6962e-10	5.47925e-09	0.333031
sul2	pcoB	59	87	369	2788	0.114563	5.11985	1.29608e-17	7.2331e-16	1.78625
sul2	pcoC	59	87	369	2788	0.114563	5.11985	1.29608e-17	7.2331e-16	1.78625
sul2	pcoA	59	87	371	2786	0.11412	5.08862	1.64025e-17	9.11909e-16	1.78625
dfrG	merA	17	42	90	3154	0.114094	14.1471	1.19241e-12	4.53131e-11	0.514684
sul2	silF	57	89	354	2803	0.114	5.06712	4.58471e-17	2.49216e-15	1.7257
sul2	pcoR	59	87	372	2785	0.1139	5.07314	1.84417e-17	1.02141e-15	1.78625
aph(3'')-Ib	terD	30	153	81	3039	0.113636	7.34845	4.84671e-14	2.04616e-12	0.908265
aph(6)-Id	terD	30	153	81	3039	0.113636	7.34845	4.84671e-14	2.04616e-12	0.908265
mdtM	trxLHR	70	526	20	2687	0.113636	17.8647	4.12638e-36	4.38039e-34	2.11929
oqxA	terD	45	286	66	2906	0.11335	6.91901	4.4406e-18	2.52631e-16	1.3624
sul2	ariR	73	73	501	2656	0.112828	5.29753	1.73455e-20	1.14204e-18	2.21011
sul2	silE	59	87	378	2779	0.112595	4.98195	3.69609e-17	2.01661e-15	1.78625
sul1	qacE	10	53	26	3214	0.11236	23.2201	5.26682e-10	1.64162e-08	0.302755
aph(3'')-Ib	terB	24	159	31	3089	0.11215	15.0044	8.88165e-17	4.67187e-15	0.726612
aph(3'')-Ib	terC	24	159	31	3089	0.11215	15.0044	8.88165e-17	4.67187e-15	0.726612
aph(6)-Id	terB	24	159	31	3089	0.11215	15.0044	8.88165e-17	4.67187e-15	0.726612
aph(6)-Id	terC	24	159	31	3089	0.11215	15.0044	8.88165e-17	4.67187e-15	0.726612
oqxA10	merT	25	99	99	3080	0.112108	7.84535	1.02133e-12	3.90652e-11	0.756888
oqxA10	arsA	39	85	224	2955	0.112069	6.04731	6.08807e-15	2.88165e-13	1.18074
mdtM	kefB-GI	69	527	20	2687	0.112013	17.5753	1.95915e-35	2.01407e-33	2.08901
aph(3'')-Ib	terE	24	159	32	3088	0.111628	14.5319	1.48146e-16	7.68237e-15	0.726612
aph(6)-Id	terE	24	159	32	3088	0.111628	14.5319	1.48146e-16	7.68237e-15	0.726612
sul2	fieF	61	85	402	2755	0.111314	4.9146	2.80095e-17	1.5368e-15	1.84681
aadA5	qacEdelta1	7	7	49	3240	0.111111	65.491	8.58819e-10	2.65989e-08	0.211929
catB3	merE	9	4	68	3222	0.111111	105.624	8.3896e-13	3.24284e-11	0.27248
dfrA1	merD	10	9	71	3213	0.111111	49.9416	3.45579e-12	1.23176e-10	0.302755
blaSHV-1	arsD	57	106	352	2788	0.11068	4.25645	1.24108e-14	5.53452e-13	1.7257
mdtM	psi-GI	68	528	20	2687	0.11039	17.287	9.25748e-35	9.38529e-33	2.05873
parC_E84K	merE	9	5	68	3221	0.109756	84.6143	2.30543e-12	8.47513e-11	0.27248
tet(A)	emrE	45	72	293	2893	0.109756	6.16487	1.19315e-16	6.2425e-15	1.3624
sul2	merE	22	124	55	3102	0.109453	9.98814	4.25935e-13	1.68414e-11	0.666061
dfrA17	qacEdelta1	7	8	49	3239	0.109375	57.3273	1.58933e-09	4.77598e-08	0.211929
blaSHV-11	terB	14	73	41	3175	0.109375	14.8055	4.84684e-11	1.6304e-09	0.423857
blaSHV-11	terC	14	73	41	3175	0.109375	14.8055	4.84684e-11	1.6304e-09	0.423857
oqxB	clpK	40	164	162	2937	0.10929	4.41844	6.92156e-12	2.43451e-10	1.21102
aadA1	merD	12	29	69	3193	0.109091	19.0805	9.1737e-11	3.03022e-09	0.363306
acrR_V165I	arsC	48	8	384	2863	0.109091	44.6355	1.95892e-35	2.01407e-33	1.45322
acrR_Y114F	arsC	48	8	384	2863	0.109091	44.6355	1.95892e-35	2.01407e-33	1.45322
oqxB	hsp20	40	164	163	2936	0.108992	4.38987	8.17895e-12	2.86645e-10	1.21102
blaEC	trxLHR	70	553	20	2660	0.108865	16.8063	9.10521e-35	9.26297e-33	2.11929
oqxA10	clpK	32	92	170	3009	0.108844	6.14972	4.76598e-13	1.87183e-11	0.968816
aadA1	merR	15	26	97	3165	0.108696	18.7646	1.06522e-12	4.06908e-11	0.454133
blaSHV-11	terE	14	73	42	3174	0.108527	14.4494	6.32757e-11	2.11393e-09	0.423857
oqxA10	hsp20	32	92	171	3008	0.108475	6.11177	5.49627e-13	2.15e-11	0.968816
blaSHV-2A	clpK	22	1	180	3100	0.108374	376.924	1.42966e-26	1.20367e-24	0.666061
blaTEM-1	ariR	66	37	508	2692	0.10802	9.44435	6.98952e-27	6.00545e-25	1.99818
oqxB25	fieF	50	0	413	2840	0.107991		2.00983e-44	2.77765e-42	1.51378
blaSHV-2A	hsp20	22	1	181	3099	0.107843	374.731	1.60294e-26	1.34569e-24	0.666061
fusB	cadC	10	1	82	3210	0.107527	387.26	1.84512e-15	9.04014e-14	0.302755
gyrA_S84L	qacG	10	83	0	3210	0.107527		1.923e-16	9.88457e-15	0.302755
blaEC	kefB-GI	69	554	20	2660	0.107309	16.5359	4.11257e-34	4.14069e-32	2.08901
mcr-9.1	terW	6	0	50	3247	0.107143		1.80849e-11	6.21183e-10	0.181653
mcr-9.1	terZ	6	0	50	3247	0.107143		1.80849e-11	6.21183e-10	0.181653
aph(3'')-Ib	ariR	73	110	501	2619	0.106725	3.46741	1.01135e-13	4.17933e-12	2.21011
aph(6)-Id	ariR	73	110	501	2619	0.106725	3.46741	1.01135e-13	4.17933e-12	2.21011
emrD	terB	52	433	3	2815	0.106557	112.448	7.16443e-41	9.37101e-39	1.57433
emrD	terC	52	433	3	2815	0.106557	112.448	7.16443e-41	9.37101e-39	1.57433
emrD	terE	52	433	4	2814	0.106339	84.3165	8.71852e-40	1.12037e-37	1.57433
aac(3)-IId	qacEdelta1	7	10	49	3237	0.106061	45.8942	4.6791e-09	1.36275e-07	0.211929
oqxR_D95E	arsC	46	2	386	2869	0.105991	170.534	2.319e-39	2.92863e-37	1.39267
blaEC	psi-GI	68	555	20	2660	0.105754	16.2827	1.84886e-33	1.8117e-31	2.05873
rmtB1	qacEdelta1	6	1	50	3246	0.105263	384.814	1.24949e-10	4.07216e-09	0.181653
blaSHV-27	clpK	23	17	179	3084	0.105023	23.2484	1.2795e-18	7.50496e-17	0.696337
aph(3')-Ia	qacEdelta1	9	30	47	3217	0.104651	20.4474	8.53458e-09	2.45633e-07	0.27248
parC_E84K	merD	9	5	72	3217	0.104651	79.5901	3.70759e-12	1.31353e-10	0.27248
blaSHV-27	hsp20	23	17	180	3083	0.104545	23.1133	1.43545e-18	8.39463e-17	0.696337
aac(6')-Ib4	merE	8	0	69	3226	0.103896		6.03983e-14	2.52441e-12	0.242204
soxS_A12S	merE	8	0	69	3226	0.103896		6.03983e-14	2.52441e-12	0.242204
oqxR_D95E	fieF	48	0	415	2840	0.103672		1.23903e-42	1.66524e-40	1.45322
dfrA1	merP	12	7	97	3187	0.103448	55.9758	3.77232e-14	1.61587e-12	0.363306
gyrA_D87N	merA	12	9	95	3187	0.103448	44.468	1.65574e-13	6.72835e-12	0.363306
fosA	terB	47	400	8	2848	0.103297	41.7415	7.40714e-34	7.38169e-32	1.42295
fosA	terC	47	400	8	2848	0.103297	41.7415	7.40714e-34	7.38169e-32	1.42295
fosA	terE	47	400	9	2847	0.10307	37.0895	4.05341e-33	3.9587e-31	1.42295
catA1	clpK	22	12	180	3089	0.102804	31.3577	1.88263e-19	1.20435e-17	0.666061
oqxA10	arsR	39	85	257	2922	0.102362	5.2113	3.48126e-13	1.38208e-11	1.18074
catA1	hsp20	22	12	181	3088	0.102326	31.1749	2.10367e-19	1.34282e-17	0.666061
parC_S80F	qacG	10	88	0	3205	0.102041		3.33351e-16	1.68104e-14	0.302755
sul2	merD	21	125	60	3097	0.101942	8.6579	1.22888e-11	4.27614e-10	0.635786
gyrA_D87N	merP	12	9	97	3185	0.101695	43.5314	2.08231e-13	8.42675e-12	0.363306
oqxB19	arsA	33	64	230	2976	0.100917	6.66413	7.16188e-14	2.98486e-12	0.999092
dfrA1	merR	12	7	100	3184	0.10084	54.2586	5.28507e-14	2.22802e-12	0.363306
oqxB25	arsC	44	6	388	2865	0.100457	54.1062	1.40616e-33	1.38252e-31	1.33212
mph(A)	merC	8	14	58	3223	0.1	31.5772	4.22694e-09	1.23229e-07	0.242204
parE_L416F	merE	8	3	69	3223	0.1	123.22	9.41949e-12	3.2855e-10	0.242204
qnrS1	pcoE	20	47	133	3103	0.1	9.91002	5.41046e-12	1.90759e-10	0.60551
acrR_V165I	arsA	29	27	234	3013	0.1	13.8032	3.26845e-18	1.87769e-16	0.87799
acrR_Y114F	arsA	29	27	234	3013	0.1	13.8032	3.26845e-18	1.87769e-16	0.87799

## Sheet: Table S7
BioSample	N_AMR_Metal_Pairs	Organism_Group
SAMN02597354	4	Bacillus cereus group
SAMN06242079	14	Bacillus cereus group
SAMN27545626	12	Bacillus cereus group
SAMN27545690	12	Bacillus cereus group
SAMN27545677	19	Bacillus cereus group
SAMN27545665	0	Bacillus cereus group
SAMN27545641	0	Bacillus cereus group
SAMN27545635	0	Bacillus cereus group
SAMN27545632	0	Bacillus cereus group
SAMN27545687	6	Bacillus cereus group
SAMN27545675	9	Bacillus cereus group
SAMN27545652	12	Bacillus cereus group
SAMN27545653	11	Bacillus cereus group
SAMN27545651	11	Bacillus cereus group
SAMN27545646	15	Bacillus cereus group
SAMN33794248	11	Bacillus cereus group
SAMN33794258	11	Bacillus cereus group
SAMN33794247	10	Bacillus cereus group
SAMN33794264	12	Bacillus cereus group
SAMN33794241	15	Bacillus cereus group
SAMN33769535	11	Bacillus cereus group
SAMN33940432	11	Bacillus cereus group
SAMN41009186	14	Bacillus cereus group
SAMN41009851	11	Bacillus cereus group
SAMN07843516	11	Campylobacter jejuni
SAMEA4964271	11	Campylobacter jejuni
SAMN34188961	11	Campylobacter jejuni
SAMN34188959	6	Campylobacter jejuni
SAMN34188971	18	Campylobacter jejuni
SAMN34188969	15	Campylobacter jejuni
SAMN34188968	12	Campylobacter jejuni
SAMN34188966	12	Campylobacter jejuni
SAMN34188965	6	Campylobacter jejuni
SAMN34188955	11	Campylobacter jejuni
SAMEA112658476	4	Campylobacter jejuni
SAMEA6118852	6	Campylobacter jejuni
SAMEA6118853	12	Campylobacter jejuni
SAMEA6118854	10	Campylobacter jejuni
SAMEA6118861	11	Campylobacter jejuni
SAMEA6118862	15	Campylobacter jejuni
SAMEA6118873	12	Campylobacter jejuni
SAMEA6118874	15	Campylobacter jejuni
SAMEA6118875	12	Campylobacter jejuni
SAMEA6118876	12	Campylobacter jejuni
SAMEA6118877	10	Campylobacter jejuni
SAMEA6118878	12	Campylobacter jejuni
SAMEA6118879	12	Campylobacter jejuni
SAMEA6118880	11	Campylobacter jejuni
SAMEA6118881	11	Campylobacter jejuni
SAMEA6118882	12	Campylobacter jejuni
SAMEA6118883	11	Campylobacter jejuni
SAMEA6118884	4	Campylobacter jejuni
SAMEA6118885	4	Campylobacter jejuni
SAMEA6118886	7	Campylobacter jejuni
SAMEA6118887	7	Campylobacter jejuni
SAMEA6118888	16	Campylobacter jejuni
SAMN02470124	11	E.coli and Shigella
SAMN02469320	15	E.coli and Shigella
SAMN03782457	11	E.coli and Shigella
SAMN03782458	13	E.coli and Shigella
SAMN04510374	12	E.coli and Shigella
SAMN04510375	12	E.coli and Shigella
SAMN04510376	12	E.coli and Shigella
SAMN04510377	10	E.coli and Shigella
SAMN04613925	15	E.coli and Shigella
SAMN04563539	4	E.coli and Shigella
SAMEA3529305	12	E.coli and Shigella
SAMN05275887	10	E.coli and Shigella
SAMN05275888	11	E.coli and Shigella
SAMN05414614	12	E.coli and Shigella
SAMN05366684	10	E.coli and Shigella
SAMN05275892	8	E.coli and Shigella
SAMN05275893	10	E.coli and Shigella
SAMN05150827	11	E.coli and Shigella
SAMN03462137	15	E.coli and Shigella
SAMN03462138	12	E.coli and Shigella
SAMN03462142	0	E.coli and Shigella
SAMN03462139	0	E.coli and Shigella
SAMN03462140	11	E.coli and Shigella
SAMN03462136	6	E.coli and Shigella
SAMN03462141	0	E.coli and Shigella
SAMN06047079	0	E.coli and Shigella
SAMN06339264	0	E.coli and Shigella
SAMN06339265	0	E.coli and Shigella
SAMN06445902	0	E.coli and Shigella
SAMN06464731	0	E.coli and Shigella
SAMN05439346	0	E.coli and Shigella
SAMN05452884	0	E.coli and Shigella
SAMN05452885	0	E.coli and Shigella
SAMN04992380	0	E.coli and Shigella
SAMN04992346	0	E.coli and Shigella
SAMN04993181	0	E.coli and Shigella
SAMN05468021	0	E.coli and Shigella
SAMN05468024	0	E.coli and Shigella
SAMN04992358	0	E.coli and Shigella
SAMN04992357	0	E.coli and Shigella
SAMN04992356	0	E.coli and Shigella
SAMN04992354	0	E.coli and Shigella
SAMN04992355	0	E.coli and Shigella
SAMN04992353	0	E.coli and Shigella
SAMN04992352	0	E.coli and Shigella
SAMN04992350	0	E.coli and Shigella
SAMN04992351	0	E.coli and Shigella
SAMN04992349	0	E.coli and Shigella
SAMN04992348	0	E.coli and Shigella
SAMN04992347	0	E.coli and Shigella
SAMN04992345	0	E.coli and Shigella
SAMN04893483	0	E.coli and Shigella
SAMN05439431	0	E.coli and Shigella
SAMN05439437	0	E.coli and Shigella
SAMN05439433	0	E.coli and Shigella
SAMN05439432	0	E.coli and Shigella
SAMN05439430	0	E.coli and Shigella
SAMN05439434	0	E.coli and Shigella
SAMN05439435	0	E.coli and Shigella
SAMN05468042	0	E.coli and Shigella
SAMN07776890	0	E.coli and Shigella
SAMN03462135	0	E.coli and Shigella
SAMN08274654	0	E.coli and Shigella
SAMN09199078	0	E.coli and Shigella
SAMN09484328	0	E.coli and Shigella
SAMN09943601	0	E.coli and Shigella
SAMN10353997	0	E.coli and Shigella
SAMN10354006	0	E.coli and Shigella
SAMN10354005	0	E.coli and Shigella
SAMN10354010	0	E.coli and Shigella
SAMN10354024	0	E.coli and Shigella
SAMN10354022	0	E.coli and Shigella
SAMN11604702	0	E.coli and Shigella
SAMN11604704	0	E.coli and Shigella
SAMN11936914	0	E.coli and Shigella
SAMN11936861	0	E.coli and Shigella
SAMN11897593	0	E.coli and Shigella
SAMN11897631	0	E.coli and Shigella
SAMN11897634	0	E.coli and Shigella
SAMN11897636	0	E.coli and Shigella
SAMN11898185	0	E.coli and Shigella
SAMN11898369	0	E.coli and Shigella
SAMN11898377	0	E.coli and Shigella
SAMN11896219	0	E.coli and Shigella
SAMN11896367	0	E.coli and Shigella
SAMN11896475	0	E.coli and Shigella
SAMN11896476	0	E.coli and Shigella
SAMN12389518	0	E.coli and Shigella
SAMN13059118	4	E.coli and Shigella
SAMN13542410	4	E.coli and Shigella
SAMN13542411	5	E.coli and Shigella
SAMN13542406	99	E.coli and Shigella
SAMN13542403	20	E.coli and Shigella
SAMN13542402	20	E.coli and Shigella
SAMN13542400	20	E.coli and Shigella
SAMN13542399	20	E.coli and Shigella
SAMN13542398	20	E.coli and Shigella
SAMN10246265	20	E.coli and Shigella
SAMN14331243	20	E.coli and Shigella
SAMN11246388	20	E.coli and Shigella
SAMN11246386	20	E.coli and Shigella
SAMN11246384	20	E.coli and Shigella
SAMN11246372	1	E.coli and Shigella
SAMN11246369	9	E.coli and Shigella
SAMN11246371	79	E.coli and Shigella
SAMN11246373	2	E.coli and Shigella
SAMN11246364	2	E.coli and Shigella
SAMN16659181	12	E.coli and Shigella
SAMEA5591916	3	E.coli and Shigella
SAMN14379665	3	E.coli and Shigella
SAMN14379664	9	E.coli and Shigella
SAMN14379662	7	E.coli and Shigella
SAMN14379663	3	E.coli and Shigella
SAMN14379660	12	E.coli and Shigella
SAMN14379659	13	E.coli and Shigella
SAMN14379661	6	E.coli and Shigella
SAMN14379658	4	E.coli and Shigella
SAMN14379655	57	E.coli and Shigella
SAMN14379654	4	E.coli and Shigella
SAMN14379652	48	E.coli and Shigella
SAMN14379649	6	E.coli and Shigella
SAMN14379650	3	E.coli and Shigella
SAMN14379651	4	E.coli and Shigella
SAMN14379647	53	E.coli and Shigella
SAMN14379646	3	E.coli and Shigella
SAMN14379648	3	E.coli and Shigella
SAMN14379644	3	E.coli and Shigella
SAMN14379643	8	E.coli and Shigella
SAMN14379642	6	E.coli and Shigella
SAMN14379645	6	E.coli and Shigella
SAMN14379638	9	E.coli and Shigella
SAMN14379641	9	E.coli and Shigella
SAMN14379637	27	E.coli and Shigella
SAMN14379640	73	E.coli and Shigella
SAMN14379639	0	E.coli and Shigella
SAMN14379636	0	E.coli and Shigella
SAMN14379635	0	E.coli and Shigella
SAMN14379634	0	E.coli and Shigella
SAMN14379633	0	E.coli and Shigella
SAMN14379632	0	E.coli and Shigella
SAMN14379631	0	E.coli and Shigella
SAMN14379630	0	E.coli and Shigella
SAMN14379629	0	E.coli and Shigella
SAMN14379628	0	E.coli and Shigella
SAMN14379627	0	E.coli and Shigella
SAMN14379624	0	E.coli and Shigella
SAMN14379623	0	E.coli and Shigella
SAMN14379622	0	E.coli and Shigella
SAMN14379621	0	E.coli and Shigella
SAMN14379620	0	E.coli and Shigella
SAMN14379615	0	E.coli and Shigella
SAMN14379619	0	E.coli and Shigella
SAMN14379618	0	E.coli and Shigella
SAMN14379617	0	E.coli and Shigella
SAMN14379616	0	E.coli and Shigella
SAMN14379614	0	E.coli and Shigella
SAMN14379613	0	E.coli and Shigella
SAMN14379612	0	E.coli and Shigella
SAMN14379608	0	E.coli and Shigella
SAMN14379610	0	E.coli and Shigella
SAMN14379609	0	E.coli and Shigella
SAMN14379603	0	E.coli and Shigella
SAMN14379606	0	E.coli and Shigella
SAMN14379607	0	E.coli and Shigella
SAMN14379605	0	E.coli and Shigella
SAMN14379604	0	E.coli and Shigella
SAMN14379601	0	E.coli and Shigella
SAMN14379602	0	E.coli and Shigella
SAMN14379599	0	E.coli and Shigella
SAMN14379600	0	E.coli and Shigella
SAMN14379598	0	E.coli and Shigella
SAMN14379597	0	E.coli and Shigella
SAMN14379595	0	E.coli and Shigella
SAMN14379592	0	E.coli and Shigella
SAMN14379594	0	E.coli and Shigella
SAMN14379593	0	E.coli and Shigella
SAMN14379590	0	E.coli and Shigella
SAMN14379591	0	E.coli and Shigella
SAMN14379588	0	E.coli and Shigella
SAMN14379587	0	E.coli and Shigella
SAMN14379586	0	E.coli and Shigella
SAMN14379584	0	E.coli and Shigella
SAMN14379583	0	E.coli and Shigella
SAMN14379582	0	E.coli and Shigella
SAMN14379580	0	E.coli and Shigella
SAMN14379579	0	E.coli and Shigella
SAMN14379581	0	E.coli and Shigella
SAMN14379578	0	E.coli and Shigella
SAMN14379577	0	E.coli and Shigella
SAMN14379575	0	E.coli and Shigella
SAMN14379576	0	E.coli and Shigella
SAMN14379574	0	E.coli and Shigella
SAMN14379573	0	E.coli and Shigella
SAMN14379571	0	E.coli and Shigella
SAMN14379569	0	E.coli and Shigella
SAMN14379570	0	E.coli and Shigella
SAMN14379568	0	E.coli and Shigella
SAMN14379567	0	E.coli and Shigella
SAMN14379566	0	E.coli and Shigella
SAMN14379564	0	E.coli and Shigella
SAMN14379563	0	E.coli and Shigella
SAMN14379565	0	E.coli and Shigella
SAMN14379561	0	E.coli and Shigella
SAMN14379562	0	E.coli and Shigella
SAMN14379559	0	E.coli and Shigella
SAMN14379560	0	E.coli and Shigella
SAMN14379558	0	E.coli and Shigella
SAMN14379557	0	E.coli and Shigella
SAMN14379555	0	E.coli and Shigella
SAMN14379556	0	E.coli and Shigella
SAMN14379553	0	E.coli and Shigella
SAMN14379552	0	E.coli and Shigella
SAMN14379551	0	E.coli and Shigella
SAMN14379549	0	E.coli and Shigella
SAMN14379550	0	E.coli and Shigella
SAMN14379546	0	E.coli and Shigella
SAMN14379547	0	E.coli and Shigella
SAMN14379545	0	E.coli and Shigella
SAMN14379548	0	E.coli and Shigella
SAMN14379543	0	E.coli and Shigella
SAMN14379541	0	E.coli and Shigella
SAMN14379544	2	E.coli and Shigella
SAMN14379542	2	E.coli and Shigella
SAMN14379538	2	E.coli and Shigella
SAMN14379539	2	E.coli and Shigella
SAMN14379537	2	E.coli and Shigella
SAMN14379536	2	E.coli and Shigella
SAMEA5610582	2	E.coli and Shigella
SAMEA5610649	2	E.coli and Shigella
SAMEA5610722	2	E.coli and Shigella
SAMEA5610736	2	E.coli and Shigella
SAMEA5610790	2	E.coli and Shigella
SAMEA5610795	2	E.coli and Shigella
SAMEA5610800	2	E.coli and Shigella
SAMEA5610825	2	E.coli and Shigella
SAMEA5610863	2	E.coli and Shigella
SAMEA5610993	3	E.coli and Shigella
SAMEA5611041	6	E.coli and Shigella
SAMEA5611186	21	E.coli and Shigella
SAMEA5611252	8	E.coli and Shigella
SAMEA5611259	4	E.coli and Shigella
SAMEA5611423	2	E.coli and Shigella
SAMEA5611456	24	E.coli and Shigella
SAMEA5611512	2	E.coli and Shigella
SAMEA5611552	2	E.coli and Shigella
SAMEA5611810	2	E.coli and Shigella
SAMEA5611821	2	E.coli and Shigella
SAMEA5611844	19	E.coli and Shigella
SAMEA5611886	6	E.coli and Shigella
SAMEA5611892	2	E.coli and Shigella
SAMEA5611956	2	E.coli and Shigella
SAMN17816929	2	E.coli and Shigella
SAMN17841032	2	E.coli and Shigella
SAMN14774228	2	E.coli and Shigella
SAMN14774235	8	E.coli and Shigella
SAMN18492554	8	E.coli and Shigella
SAMN18607598	4	E.coli and Shigella
SAMN18607592	8	E.coli and Shigella
SAMN18607593	8	E.coli and Shigella
SAMN18607590	4	E.coli and Shigella
SAMEA4964298	4	E.coli and Shigella
SAMN22187428	4	E.coli and Shigella
SAMN22187433	2	E.coli and Shigella
SAMN22187432	2	E.coli and Shigella
SAMN22187434	2	E.coli and Shigella
SAMN22187429	2	E.coli and Shigella
SAMN22188438	2	E.coli and Shigella
SAMN22187431	2	E.coli and Shigella
SAMN22416944	2	E.coli and Shigella
SAMN23341794	2	E.coli and Shigella
SAMN18253155	2	E.coli and Shigella
SAMN25558084	0	E.coli and Shigella
SAMN25558083	3	E.coli and Shigella
SAMN25558082	3	E.coli and Shigella
SAMN25558081	3	E.coli and Shigella
SAMN25558080	3	E.coli and Shigella
SAMN25558079	3	E.coli and Shigella
SAMN25558078	3	E.coli and Shigella
SAMN25558096	3	E.coli and Shigella
SAMN25558095	3	E.coli and Shigella
SAMN25558077	2	E.coli and Shigella
SAMN25558094	2	E.coli and Shigella
SAMN25558093	2	E.coli and Shigella
SAMN25558092	2	E.coli and Shigella
SAMN25558091	2	E.coli and Shigella
SAMN25558090	2	E.coli and Shigella
SAMN25558089	2	E.coli and Shigella
SAMN25558088	2	E.coli and Shigella
SAMN25558087	2	E.coli and Shigella
SAMN25558086	2	E.coli and Shigella
SAMN25558085	2	E.coli and Shigella
SAMN25558076	2	E.coli and Shigella
SAMN25558075	2	E.coli and Shigella
SAMN25600008	6	E.coli and Shigella
SAMN25652767	12	E.coli and Shigella
SAMN30954130	82	E.coli and Shigella
SAMN19777147	82	E.coli and Shigella
SAMN19777146	2	E.coli and Shigella
SAMN19777145	2	E.coli and Shigella
SAMN19777144	2	E.coli and Shigella
SAMN19777143	4	E.coli and Shigella
SAMN19777142	2	E.coli and Shigella
SAMN19777141	2	E.coli and Shigella
SAMN14731743	2	E.coli and Shigella
SAMN29790595	2	E.coli and Shigella
SAMN29790594	2	E.coli and Shigella
SAMN29790593	2	E.coli and Shigella
SAMN29790592	2	E.coli and Shigella
SAMN29790591	2	E.coli and Shigella
SAMN29790590	2	E.coli and Shigella
SAMN29790589	2	E.coli and Shigella
SAMN29790588	2	E.coli and Shigella
SAMN29790587	2	E.coli and Shigella
SAMN29790586	2	E.coli and Shigella
SAMN29790585	2	E.coli and Shigella
SAMN29790584	3	E.coli and Shigella
SAMN29790583	3	E.coli and Shigella
SAMN34896822	3	E.coli and Shigella
SAMN34896824	3	E.coli and Shigella
SAMN36848551	2	E.coli and Shigella
SAMN36848570	4	E.coli and Shigella
SAMN36848567	6	E.coli and Shigella
SAMN36848566	6	E.coli and Shigella
SAMN36848564	2	E.coli and Shigella
SAMN36848563	6	E.coli and Shigella
SAMN36848562	6	E.coli and Shigella
SAMN36848561	12	E.coli and Shigella
SAMN36848559	2	E.coli and Shigella
SAMN36848558	4	E.coli and Shigella
SAMN36848557	4	E.coli and Shigella
SAMN37046944	4	E.coli and Shigella
SAMN37545829	2	E.coli and Shigella
SAMN27487431	2	E.coli and Shigella
SAMN27533476	2	E.coli and Shigella
SAMN27554585	2	E.coli and Shigella
SAMN27554579	2	E.coli and Shigella
SAMN28910809	2	E.coli and Shigella
SAMN28910811	2	E.coli and Shigella
SAMN28910805	2	E.coli and Shigella
SAMN28910798	2	E.coli and Shigella
SAMN28910785	2	E.coli and Shigella
SAMN28910770	2	E.coli and Shigella
SAMN39484540	2	E.coli and Shigella
SAMN39486275	6	E.coli and Shigella
SAMN39646407	6	E.coli and Shigella
SAMN39918098	2	E.coli and Shigella
SAMN40230640	4	E.coli and Shigella
SAMN40277784	4	E.coli and Shigella
SAMN39939659	2	E.coli and Shigella
SAMN40874702	2	E.coli and Shigella
SAMN40874703	2	E.coli and Shigella
SAMN40933426	2	E.coli and Shigella
SAMN40933428	2	E.coli and Shigella
SAMN40933427	2	E.coli and Shigella
SAMN40933431	2	E.coli and Shigella
SAMN40933434	2	E.coli and Shigella
SAMN40933430	2	E.coli and Shigella
SAMN40933429	2	E.coli and Shigella
SAMN40933421	2	E.coli and Shigella
SAMN40933435	2	E.coli and Shigella
SAMN40994109	2	E.coli and Shigella
SAMN40994110	2	E.coli and Shigella
SAMN40994107	2	E.coli and Shigella
SAMN40994113	2	E.coli and Shigella
SAMN40994108	2	E.coli and Shigella
SAMN40994117	2	E.coli and Shigella
SAMN40994114	2	E.coli and Shigella
SAMN41019875	4	E.coli and Shigella
SAMN41042756	2	E.coli and Shigella
SAMN41042754	2	E.coli and Shigella
SAMN41042759	2	E.coli and Shigella
SAMN41042761	4	E.coli and Shigella
SAMN41042760	2	E.coli and Shigella
SAMN41042758	2	E.coli and Shigella
SAMN41042755	6	E.coli and Shigella
SAMN41042798	6	E.coli and Shigella
SAMN41042796	6	E.coli and Shigella
SAMN41042799	29	E.coli and Shigella
SAMN41088516	3	E.coli and Shigella
SAMN41088517	2	E.coli and Shigella
SAMN41162984	2	E.coli and Shigella
SAMN41162989	4	E.coli and Shigella
SAMN41162990	4	E.coli and Shigella
SAMN41162981	6	E.coli and Shigella
SAMN41162987	6	E.coli and Shigella
SAMN41162988	3	E.coli and Shigella
SAMN41162991	6	E.coli and Shigella
SAMN41190956	6	E.coli and Shigella
SAMN41190955	3	E.coli and Shigella
SAMN41190957	3	E.coli and Shigella
SAMN41190970	3	E.coli and Shigella
SAMN41190971	2	E.coli and Shigella
SAMN41190968	3	E.coli and Shigella
SAMN41190969	6	E.coli and Shigella
SAMN41190983	3	E.coli and Shigella
SAMN41190982	3	E.coli and Shigella
SAMN39939653	6	E.coli and Shigella
SAMN41285018	2	E.coli and Shigella
SAMN41328388	3	E.coli and Shigella
SAMN41457893	11	E.coli and Shigella
SAMN42038137	4	E.coli and Shigella
SAMN42038134	4	E.coli and Shigella
SAMN42038132	4	E.coli and Shigella
SAMN42038131	12	E.coli and Shigella
SAMN42038130	12	E.coli and Shigella
SAMN42038185	12	E.coli and Shigella
SAMN42038184	12	E.coli and Shigella
SAMN42038183	4	E.coli and Shigella
SAMN42038182	10	E.coli and Shigella
SAMN42038181	9	E.coli and Shigella
SAMN42038180	11	E.coli and Shigella
SAMN42038179	12	E.coli and Shigella
SAMN42038178	12	E.coli and Shigella
SAMN42038177	12	E.coli and Shigella
SAMN42038176	2	E.coli and Shigella
SAMN42038173	2	E.coli and Shigella
SAMN42038172	2	E.coli and Shigella
SAMN42038170	2	E.coli and Shigella
SAMN42038169	2	E.coli and Shigella
SAMN42038166	3	E.coli and Shigella
SAMN42038128	3	E.coli and Shigella
SAMN42038106	6	E.coli and Shigella
SAMN42038163	6	E.coli and Shigella
SAMN42038162	3	E.coli and Shigella
SAMN42038161	2	E.coli and Shigella
SAMN42038160	2	E.coli and Shigella
SAMN42038159	2	E.coli and Shigella
SAMN42038156	2	E.coli and Shigella
SAMN42038155	2	E.coli and Shigella
SAMN42038154	2	E.coli and Shigella
SAMN42038153	2	E.coli and Shigella
SAMN42038152	2	E.coli and Shigella
SAMN42038151	2	E.coli and Shigella
SAMN42038150	2	E.coli and Shigella
SAMN42038149	2	E.coli and Shigella
SAMN42038148	2	E.coli and Shigella
SAMN42038147	2	E.coli and Shigella
SAMN42038146	2	E.coli and Shigella
SAMN42038144	2	E.coli and Shigella
SAMN42038136	2	E.coli and Shigella
SAMN42038135	2	E.coli and Shigella
SAMN42038133	2	E.coli and Shigella
SAMN42038129	2	E.coli and Shigella
SAMN42038175	2	E.coli and Shigella
SAMN42038174	2	E.coli and Shigella
SAMN42038171	2	E.coli and Shigella
SAMN42038168	2	E.coli and Shigella
SAMN42038167	6	E.coli and Shigella
SAMN42038165	3	E.coli and Shigella
SAMN42038164	63	E.coli and Shigella
SAMN42038127	3	E.coli and Shigella
SAMN42038126	6	E.coli and Shigella
SAMN42038125	6	E.coli and Shigella
SAMN42038124	3	E.coli and Shigella
SAMN42038123	3	E.coli and Shigella
SAMN42038122	35	E.coli and Shigella
SAMN42038121	12	E.coli and Shigella
SAMN42038120	41	E.coli and Shigella
SAMN42038119	3	E.coli and Shigella
SAMN42038118	6	E.coli and Shigella
SAMN42038117	3	E.coli and Shigella
SAMN42038116	2	E.coli and Shigella
SAMN42038115	3	E.coli and Shigella
SAMN42038114	4	E.coli and Shigella
SAMN42038113	4	E.coli and Shigella
SAMN42038112	3	E.coli and Shigella
SAMN42038111	4	E.coli and Shigella
SAMN42038110	2	E.coli and Shigella
SAMN42038109	6	E.coli and Shigella
SAMN42038108	2	E.coli and Shigella
SAMN42038107	2	E.coli and Shigella
SAMN41884561	6	E.coli and Shigella
SAMN41884806	6	E.coli and Shigella
SAMN42466922	6	E.coli and Shigella
SAMN42657632	4	E.coli and Shigella
SAMN42657633	2	E.coli and Shigella
SAMN42657631	2	E.coli and Shigella
SAMN42657628	2	E.coli and Shigella
SAMN42657630	2	E.coli and Shigella
SAMN42657629	6	E.coli and Shigella
SAMEA115508929	2	E.coli and Shigella
SAMN42971937	2	E.coli and Shigella
SAMN41783659	6	E.coli and Shigella
SAMN41770582	4	E.coli and Shigella
SAMN41771169	18	E.coli and Shigella
SAMN41771170	6	E.coli and Shigella
SAMN41796770	6	E.coli and Shigella
SAMN41771451	21	E.coli and Shigella
SAMN41796783	6	E.coli and Shigella
SAMN41797463	10	E.coli and Shigella
SAMN41798193	10	E.coli and Shigella
SAMN43244124	6	E.coli and Shigella
SAMN43539464	4	E.coli and Shigella
SAMN43539484	18	E.coli and Shigella
SAMN43539470	10	E.coli and Shigella
SAMN43539466	11	E.coli and Shigella
SAMN43539465	4	E.coli and Shigella
SAMN43539483	12	E.coli and Shigella
SAMN43539473	11	E.coli and Shigella
SAMN43539477	14	E.coli and Shigella
SAMN43539486	10	E.coli and Shigella
SAMN43539482	4	E.coli and Shigella
SAMN43539481	12	E.coli and Shigella
SAMN43539478	11	E.coli and Shigella
SAMN43539462	10	E.coli and Shigella
SAMN43539461	10	E.coli and Shigella
SAMN43539460	10	E.coli and Shigella
SAMN43539480	11	E.coli and Shigella
SAMN43539476	10	E.coli and Shigella
SAMN43539468	11	E.coli and Shigella
SAMN43539467	10	E.coli and Shigella
SAMN43539479	10	E.coli and Shigella
SAMN43539472	11	E.coli and Shigella
SAMN43539475	14	E.coli and Shigella
SAMN43539469	10	E.coli and Shigella
SAMN43539474	10	E.coli and Shigella
SAMN43539463	20	E.coli and Shigella
SAMN43539471	6	E.coli and Shigella
SAMN43539487	10	E.coli and Shigella
SAMN43539485	12	E.coli and Shigella
SAMN43539488	11	E.coli and Shigella
SAMN43851123	11	E.coli and Shigella
SAMN44052851	12	E.coli and Shigella
SAMN44052850	10	E.coli and Shigella
SAMN44052849	11	E.coli and Shigella
SAMN44052848	10	E.coli and Shigella
SAMN44052847	10	E.coli and Shigella
SAMN44052846	10	E.coli and Shigella
SAMN44052845	11	E.coli and Shigella
SAMN44052852	10	E.coli and Shigella
SAMN37231266	8	E.coli and Shigella
SAMN37231264	11	E.coli and Shigella
SAMN37231263	6	E.coli and Shigella
SAMN37231262	11	E.coli and Shigella
SAMN37231261	10	E.coli and Shigella
SAMN37231260	13	E.coli and Shigella
SAMN37231259	11	E.coli and Shigella
SAMN44052857	11	E.coli and Shigella
SAMN44052856	10	E.coli and Shigella
SAMN44052855	10	E.coli and Shigella
SAMN44052853	14	E.coli and Shigella
SAMN44406897	10	E.coli and Shigella
SAMN44249572	12	E.coli and Shigella
SAMN44249571	10	E.coli and Shigella
SAMN44523779	11	E.coli and Shigella
SAMN44006565	10	E.coli and Shigella
SAMN44006567	10	E.coli and Shigella
SAMN44006563	11	E.coli and Shigella
SAMN44006564	10	E.coli and Shigella
SAMN44006566	10	E.coli and Shigella
SAMN44006560	10	E.coli and Shigella
SAMN44006561	10	E.coli and Shigella
SAMN44006562	11	E.coli and Shigella
SAMN44006558	11	E.coli and Shigella
SAMN44006559	12	E.coli and Shigella
SAMN44006553	11	E.coli and Shigella
SAMN44006555	11	E.coli and Shigella
SAMN44006556	11	E.coli and Shigella
SAMN44006557	12	E.coli and Shigella
SAMN44006554	10	E.coli and Shigella
SAMN44006551	10	E.coli and Shigella
SAMN44006552	10	E.coli and Shigella
SAMN44006550	11	E.coli and Shigella
SAMN44006549	10	E.coli and Shigella
SAMN44006548	10	E.coli and Shigella
SAMN44006546	11	E.coli and Shigella
SAMN44959675	10	E.coli and Shigella
SAMN34896820	4	E.coli and Shigella
SAMN34896821	15	E.coli and Shigella
SAMN34896823	10	E.coli and Shigella
SAMN34896825	11	E.coli and Shigella
SAMN34896827	16	E.coli and Shigella
SAMN34896828	11	E.coli and Shigella
SAMN34896840	11	E.coli and Shigella
SAMN34896843	10	E.coli and Shigella
SAMN46610556	11	E.coli and Shigella
SAMN46417749	16	E.coli and Shigella
SAMN46417748	12	E.coli and Shigella
SAMN46417747	10	E.coli and Shigella
SAMN46417746	10	E.coli and Shigella
SAMN46417745	11	E.coli and Shigella
SAMN46417738	0	E.coli and Shigella
SAMN46417737	2	E.coli and Shigella
SAMN46417758	2	E.coli and Shigella
SAMN46417754	2	E.coli and Shigella
SAMN46417753	2	E.coli and Shigella
SAMN46854042	2	E.coli and Shigella
SAMN46854041	2	E.coli and Shigella
SAMN46854040	2	E.coli and Shigella
SAMN46854039	3	E.coli and Shigella
SAMN46854038	12	E.coli and Shigella
SAMN46854037	12	E.coli and Shigella
SAMN46854036	20	E.coli and Shigella
SAMN46854035	20	E.coli and Shigella
SAMN46854034	20	E.coli and Shigella
SAMN46434503	20	E.coli and Shigella
SAMN47273167	20	E.coli and Shigella
SAMN46870760	20	E.coli and Shigella
SAMN47809037	20	E.coli and Shigella
SAMN47809036	20	E.coli and Shigella
SAMN47809035	20	E.coli and Shigella
SAMN47809034	14	E.coli and Shigella
SAMN47809033	12	E.coli and Shigella
SAMN47809032	12	E.coli and Shigella
SAMN47809031	14	E.coli and Shigella
SAMN47809029	12	E.coli and Shigella
SAMN47809028	12	E.coli and Shigella
SAMN47809027	4	E.coli and Shigella
SAMN48074461	6	E.coli and Shigella
SAMN48074458	8	E.coli and Shigella
SAMN48074455	6	E.coli and Shigella
SAMN48074457	6	E.coli and Shigella
SAMN48074453	6	E.coli and Shigella
SAMN48074449	6	E.coli and Shigella
SAMN48074454	4	E.coli and Shigella
SAMN48074448	6	E.coli and Shigella
SAMN48074456	4	E.coli and Shigella
SAMN48074452	12	E.coli and Shigella
SAMN48074450	6	E.coli and Shigella
SAMN48074459	2	E.coli and Shigella
SAMN48074451	0	E.coli and Shigella
SAMN48074460	2	E.coli and Shigella
SAMN48267136	0	E.coli and Shigella
SAMN48069714	84	E.coli and Shigella
SAMN48069713	11	E.coli and Shigella
SAMEA118015017	82	E.coli and Shigella
SAMN48536870	72	E.coli and Shigella
SAMN48699502	67	E.coli and Shigella
SAMN07739337	100	Enterococcus faecium
SAMN11980280	102	Enterococcus faecium
SAMN11980279	82	Enterococcus faecium
SAMN13155883	10	Enterococcus faecium
SAMN25270792	3	Enterococcus faecium
SAMN25270788	2	Enterococcus faecium
SAMN28911232	2	Enterococcus faecium
SAMN33443761	4	Enterococcus faecium
SAMN36974034	2	Enterococcus faecium
SAMN27487441	4	Enterococcus faecium
SAMN27487433	4	Enterococcus faecium
SAMN28910763	21	Enterococcus faecium
SAMN39456034	22	Enterococcus faecium
SAMN42108987	2	Enterococcus faecium
SAMN42108992	18	Enterococcus faecium
SAMN42108994	3	Enterococcus faecium
SAMN42108993	40	Enterococcus faecium
SAMN42108990	6	Enterococcus faecium
SAMN42108991	12	Enterococcus faecium
SAMN42108989	12	Enterococcus faecium
SAMN42108988	12	Enterococcus faecium
SAMN42108985	1	Enterococcus faecium
SAMN43296797	2	Enterococcus faecium
SAMN45053586	2	Enterococcus faecium
SAMN03799036	2	Klebsiella pneumoniae
SAMN03787464	37	Klebsiella pneumoniae
SAMN09630321	2	Klebsiella pneumoniae
SAMN09630342	2	Klebsiella pneumoniae
SAMN09630341	2	Klebsiella pneumoniae
SAMN09630340	2	Klebsiella pneumoniae
SAMN09630349	6	Klebsiella pneumoniae
SAMN09630337	6	Klebsiella pneumoniae
SAMN09630373	3	Klebsiella pneumoniae
SAMN09630347	4	Klebsiella pneumoniae
SAMEA4781556	6	Klebsiella pneumoniae
SAMEA4781557	3	Klebsiella pneumoniae
SAMEA5751199	3	Klebsiella pneumoniae
SAMEA4781775	6	Klebsiella pneumoniae
SAMEA4781558	6	Klebsiella pneumoniae
SAMEA5049520	6	Klebsiella pneumoniae
SAMN14486595	2	Klebsiella pneumoniae
SAMN14486704	2	Klebsiella pneumoniae
SAMN14487965	3	Klebsiella pneumoniae
SAMN14487860	3	Klebsiella pneumoniae
SAMN14487873	3	Klebsiella pneumoniae
SAMN14487893	6	Klebsiella pneumoniae
SAMN13523880	3	Klebsiella pneumoniae
SAMN13523879	6	Klebsiella pneumoniae
SAMN13523878	3	Klebsiella pneumoniae
SAMN13523877	3	Klebsiella pneumoniae
SAMN13523876	3	Klebsiella pneumoniae
SAMN13523875	7	Klebsiella pneumoniae
SAMN13523874	20	Klebsiella pneumoniae
SAMN13523873	3	Klebsiella pneumoniae
SAMN13523872	8	Klebsiella pneumoniae
SAMN13523790	2	Klebsiella pneumoniae
SAMN13523870	1	Klebsiella pneumoniae
SAMN13523869	4	Klebsiella pneumoniae
SAMN13523868	2	Klebsiella pneumoniae
SAMN13523867	2	Klebsiella pneumoniae
SAMN13523866	2	Klebsiella pneumoniae
SAMN13523865	2	Klebsiella pneumoniae
SAMN13523864	2	Klebsiella pneumoniae
SAMN13523863	2	Klebsiella pneumoniae
SAMN13523862	2	Klebsiella pneumoniae
SAMN13523861	23	Klebsiella pneumoniae
SAMN13523789	22	Klebsiella pneumoniae
SAMN13523860	10	Klebsiella pneumoniae
SAMN13523859	10	Klebsiella pneumoniae
SAMN13523858	19	Klebsiella pneumoniae
SAMN13523857	10	Klebsiella pneumoniae
SAMN13523856	10	Klebsiella pneumoniae
SAMN13523855	13	Klebsiella pneumoniae
SAMN13523854	3	Klebsiella pneumoniae
SAMN13523853	19	Klebsiella pneumoniae
SAMN13523852	19	Klebsiella pneumoniae
SAMN13523851	19	Klebsiella pneumoniae
SAMN13523788	10	Klebsiella pneumoniae
SAMN13523850	18	Klebsiella pneumoniae
SAMN13523849	18	Klebsiella pneumoniae
SAMN13523848	10	Klebsiella pneumoniae
SAMN13523847	10	Klebsiella pneumoniae
SAMN13523846	10	Klebsiella pneumoniae
SAMN13523845	10	Klebsiella pneumoniae
SAMN13523844	18	Klebsiella pneumoniae
SAMN13523843	18	Klebsiella pneumoniae
SAMN13523842	10	Klebsiella pneumoniae
SAMN13523841	10	Klebsiella pneumoniae
SAMN13523787	10	Klebsiella pneumoniae
SAMN13523840	10	Klebsiella pneumoniae
SAMN13523839	10	Klebsiella pneumoniae
SAMN13523838	10	Klebsiella pneumoniae
SAMN13523837	4	Klebsiella pneumoniae
SAMN13523836	10	Klebsiella pneumoniae
SAMN13523835	2	Klebsiella pneumoniae
SAMN13523834	21	Klebsiella pneumoniae
SAMN13523833	21	Klebsiella pneumoniae
SAMN13523832	84	Klebsiella pneumoniae
SAMN13523831	99	Klebsiella pneumoniae
SAMN13523786	89	Klebsiella pneumoniae
SAMN13523830	34	Klebsiella pneumoniae
SAMN13523829	83	Klebsiella pneumoniae
SAMN13523828	67	Klebsiella pneumoniae
SAMN13523827	7	Klebsiella pneumoniae
SAMN13523826	85	Klebsiella pneumoniae
SAMN13523825	17	Klebsiella pneumoniae
SAMN13523824	161	Klebsiella pneumoniae
SAMN13523823	62	Klebsiella pneumoniae
SAMN13523822	105	Klebsiella pneumoniae
SAMN13523821	14	Klebsiella pneumoniae
SAMN13523785	132	Klebsiella pneumoniae
SAMN13523820	85	Klebsiella pneumoniae
SAMN13523819	85	Klebsiella pneumoniae
SAMN13523818	6	Klebsiella pneumoniae
SAMN13523817	83	Klebsiella pneumoniae
SAMN13523816	115	Klebsiella pneumoniae
SAMN13523815	62	Klebsiella pneumoniae
SAMN13523814	6	Klebsiella pneumoniae
SAMN13523813	27	Klebsiella pneumoniae
SAMN13523812	115	Klebsiella pneumoniae
SAMN13523811	82	Klebsiella pneumoniae
SAMN13523784	83	Klebsiella pneumoniae
SAMN13523810	104	Klebsiella pneumoniae
SAMN13523809	129	Klebsiella pneumoniae
SAMN13523808	115	Klebsiella pneumoniae
SAMN13523807	85	Klebsiella pneumoniae
SAMN13523806	82	Klebsiella pneumoniae
SAMN13523805	85	Klebsiella pneumoniae
SAMN13523804	108	Klebsiella pneumoniae
SAMN13523803	13	Klebsiella pneumoniae
SAMN13523802	99	Klebsiella pneumoniae
SAMN13523801	12	Klebsiella pneumoniae
SAMN13523783	62	Klebsiella pneumoniae
SAMN13523800	78	Klebsiella pneumoniae
SAMN13523799	90	Klebsiella pneumoniae
SAMN13523960	96	Klebsiella pneumoniae
SAMN13523959	100	Klebsiella pneumoniae
SAMN13523958	111	Klebsiella pneumoniae
SAMN13523957	82	Klebsiella pneumoniae
SAMN13523956	83	Klebsiella pneumoniae
SAMN13523955	85	Klebsiella pneumoniae
SAMN13523954	83	Klebsiella pneumoniae
SAMN13523953	31	Klebsiella pneumoniae
SAMN13523952	90	Klebsiella pneumoniae
SAMN13523951	84	Klebsiella pneumoniae
SAMN13523798	88	Klebsiella pneumoniae
SAMN13523950	98	Klebsiella pneumoniae
SAMN13523949	76	Klebsiella pneumoniae
SAMN13523948	85	Klebsiella pneumoniae
SAMN13523947	67	Klebsiella pneumoniae
SAMN13523946	12	Klebsiella pneumoniae
SAMN13523945	84	Klebsiella pneumoniae
SAMN13523944	67	Klebsiella pneumoniae
SAMN13523943	83	Klebsiella pneumoniae
SAMN13523942	149	Klebsiella pneumoniae
SAMN13523941	102	Klebsiella pneumoniae
SAMN13523940	67	Klebsiella pneumoniae
SAMN13523939	68	Klebsiella pneumoniae
SAMN13523938	83	Klebsiella pneumoniae
SAMN13523937	82	Klebsiella pneumoniae
SAMN13523936	83	Klebsiella pneumoniae
SAMN13523935	115	Klebsiella pneumoniae
SAMN13523934	82	Klebsiella pneumoniae
SAMN13523933	82	Klebsiella pneumoniae
SAMN13523932	51	Klebsiella pneumoniae
SAMN13523931	53	Klebsiella pneumoniae
SAMN13523796	83	Klebsiella pneumoniae
SAMN13523930	9	Klebsiella pneumoniae
SAMN13523928	116	Klebsiella pneumoniae
SAMN13523927	100	Klebsiella pneumoniae
SAMN13523926	85	Klebsiella pneumoniae
SAMN13523925	123	Klebsiella pneumoniae
SAMN13523924	85	Klebsiella pneumoniae
SAMN13523923	85	Klebsiella pneumoniae
SAMN13523922	85	Klebsiella pneumoniae
SAMN13523921	63	Klebsiella pneumoniae
SAMN13523795	85	Klebsiella pneumoniae
SAMN13523920	84	Klebsiella pneumoniae
SAMN13523919	83	Klebsiella pneumoniae
SAMN13523918	53	Klebsiella pneumoniae
SAMN13523917	85	Klebsiella pneumoniae
SAMN13523916	84	Klebsiella pneumoniae
SAMN13523915	96	Klebsiella pneumoniae
SAMN13523914	93	Klebsiella pneumoniae
SAMN13523913	91	Klebsiella pneumoniae
SAMN13523912	112	Klebsiella pneumoniae
SAMN13523911	63	Klebsiella pneumoniae
SAMN13523794	83	Klebsiella pneumoniae
SAMN13523910	85	Klebsiella pneumoniae
SAMN13523909	85	Klebsiella pneumoniae
SAMN13523908	93	Klebsiella pneumoniae
SAMN13523907	84	Klebsiella pneumoniae
SAMN13523906	126	Klebsiella pneumoniae
SAMN13523905	53	Klebsiella pneumoniae
SAMN13523904	84	Klebsiella pneumoniae
SAMN13523903	85	Klebsiella pneumoniae
SAMN13523902	83	Klebsiella pneumoniae
SAMN13523901	85	Klebsiella pneumoniae
SAMN13523793	122	Klebsiella pneumoniae
SAMN13523900	60	Klebsiella pneumoniae
SAMN13523899	63	Klebsiella pneumoniae
SAMN13523898	63	Klebsiella pneumoniae
SAMN13523897	83	Klebsiella pneumoniae
SAMN13523896	83	Klebsiella pneumoniae
SAMN13523895	126	Klebsiella pneumoniae
SAMN13523894	63	Klebsiella pneumoniae
SAMN13523893	63	Klebsiella pneumoniae
SAMN13523892	83	Klebsiella pneumoniae
SAMN13523891	117	Klebsiella pneumoniae
SAMN13523792	85	Klebsiella pneumoniae
SAMN13523890	84	Klebsiella pneumoniae
SAMN13523889	85	Klebsiella pneumoniae
SAMN13523888	83	Klebsiella pneumoniae
SAMN13523887	84	Klebsiella pneumoniae
SAMN13523886	60	Klebsiella pneumoniae
SAMN13523885	100	Klebsiella pneumoniae
SAMN13523884	83	Klebsiella pneumoniae
SAMN13523883	76	Klebsiella pneumoniae
SAMN13523882	76	Klebsiella pneumoniae
SAMN13523881	124	Klebsiella pneumoniae
SAMN13523791	117	Klebsiella pneumoniae
SAMN13523782	83	Klebsiella pneumoniae
SAMN13523781	84	Klebsiella pneumoniae
SAMN17773724	83	Klebsiella pneumoniae
SAMN20362514	96	Klebsiella pneumoniae
SAMN20362519	89	Klebsiella pneumoniae
SAMN20362518	68	Klebsiella pneumoniae
SAMN20362517	83	Klebsiella pneumoniae
SAMN20362515	117	Klebsiella pneumoniae
SAMN20525726	94	Klebsiella pneumoniae
SAMN14783704	83	Klebsiella pneumoniae
SAMN14783703	83	Klebsiella pneumoniae
SAMN14783702	83	Klebsiella pneumoniae
SAMN26101548	103	Klebsiella pneumoniae
SAMN26101459	126	Klebsiella pneumoniae
SAMN20525699	117	Klebsiella pneumoniae
SAMN20525719	117	Klebsiella pneumoniae
SAMN27755385	100	Klebsiella pneumoniae
SAMN27864472	83	Klebsiella pneumoniae
SAMN27865097	83	Klebsiella pneumoniae
SAMN27865099	83	Klebsiella pneumoniae
SAMN27924902	53	Klebsiella pneumoniae
SAMN27925759	53	Klebsiella pneumoniae
SAMN27925760	84	Klebsiella pneumoniae
SAMN27925788	53	Klebsiella pneumoniae
SAMN27925674	96	Klebsiella pneumoniae
SAMN27925892	134	Klebsiella pneumoniae
SAMN27925917	100	Klebsiella pneumoniae
SAMN23617026	96	Klebsiella pneumoniae
SAMN26982150	63	Klebsiella pneumoniae
SAMN27533059	96	Klebsiella pneumoniae
SAMN27533048	84	Klebsiella pneumoniae
SAMN27533473	84	Klebsiella pneumoniae
SAMN27533061	100	Klebsiella pneumoniae
SAMN39839089	63	Klebsiella pneumoniae
SAMN41415674	117	Klebsiella pneumoniae
SAMN41415676	68	Klebsiella pneumoniae
SAMN41415851	62	Klebsiella pneumoniae
SAMN41415687	103	Klebsiella pneumoniae
SAMN41415635	96	Klebsiella pneumoniae
SAMN42903853	96	Klebsiella pneumoniae
SAMN42903497	100	Klebsiella pneumoniae
SAMN42903525	115	Klebsiella pneumoniae
SAMN42903855	103	Klebsiella pneumoniae
SAMN42903600	96	Klebsiella pneumoniae
SAMN42903590	96	Klebsiella pneumoniae
SAMN42934511	98	Klebsiella pneumoniae
SAMN42934510	85	Klebsiella pneumoniae
SAMN42934575	62	Klebsiella pneumoniae
SAMN42955091	98	Klebsiella pneumoniae
SAMN42955092	83	Klebsiella pneumoniae
SAMN42955090	94	Klebsiella pneumoniae
SAMN42955088	96	Klebsiella pneumoniae
SAMN42955089	94	Klebsiella pneumoniae
SAMN42955087	3	Klebsiella pneumoniae
SAMN42955085	9	Klebsiella pneumoniae
SAMN42955084	5	Klebsiella pneumoniae
SAMN42955086	3	Klebsiella pneumoniae
SAMN42955083	6	Klebsiella pneumoniae
SAMN42955082	3	Klebsiella pneumoniae
SAMN42955081	3	Klebsiella pneumoniae
SAMN42955079	3	Klebsiella pneumoniae
SAMN42955080	2	Klebsiella pneumoniae
SAMN42955078	8	Klebsiella pneumoniae
SAMN42955077	7	Klebsiella pneumoniae
SAMN42955076	6	Klebsiella pneumoniae
SAMN42955074	6	Klebsiella pneumoniae
SAMN42955075	6	Klebsiella pneumoniae
SAMN42955073	6	Klebsiella pneumoniae
SAMN42955072	6	Klebsiella pneumoniae
SAMN42955071	2	Klebsiella pneumoniae
SAMN42955068	2	Klebsiella pneumoniae
SAMN42955070	5	Klebsiella pneumoniae
SAMN42955069	2	Klebsiella pneumoniae
SAMN42955067	8	Klebsiella pneumoniae
SAMN42955066	2	Klebsiella pneumoniae
SAMN42955065	6	Klebsiella pneumoniae
SAMN42955063	8	Klebsiella pneumoniae
SAMN42955061	2	Klebsiella pneumoniae
SAMN42955064	2	Klebsiella pneumoniae
SAMN42955062	2	Klebsiella pneumoniae
SAMN42955060	6	Klebsiella pneumoniae
SAMN42955057	2	Klebsiella pneumoniae
SAMN42955059	5	Klebsiella pneumoniae
SAMN42955058	2	Klebsiella pneumoniae
SAMN42955056	6	Klebsiella pneumoniae
SAMN42955055	6	Klebsiella pneumoniae
SAMN42955053	3	Klebsiella pneumoniae
SAMN42955054	2	Klebsiella pneumoniae
SAMN42955052	2	Klebsiella pneumoniae
SAMN42955051	6	Klebsiella pneumoniae
SAMN42955049	7	Klebsiella pneumoniae
SAMN42955048	6	Klebsiella pneumoniae
SAMN42955050	6	Klebsiella pneumoniae
SAMN42955047	2	Klebsiella pneumoniae
SAMN42955046	6	Klebsiella pneumoniae
SAMN42955045	2	Klebsiella pneumoniae
SAMN42955044	2	Klebsiella pneumoniae
SAMN42955041	6	Klebsiella pneumoniae
SAMN42955043	2	Klebsiella pneumoniae
SAMN42955040	2	Klebsiella pneumoniae
SAMN42955042	2	Klebsiella pneumoniae
SAMN42955038	6	Klebsiella pneumoniae
SAMN42955039	2	Klebsiella pneumoniae
SAMN42955037	6	Klebsiella pneumoniae
SAMN42955036	6	Klebsiella pneumoniae
SAMN42955034	6	Klebsiella pneumoniae
SAMN42955032	6	Klebsiella pneumoniae
SAMN42955035	8	Klebsiella pneumoniae
SAMN42955033	2	Klebsiella pneumoniae
SAMN42955031	6	Klebsiella pneumoniae
SAMN42955029	2	Klebsiella pneumoniae
SAMN42955030	6	Klebsiella pneumoniae
SAMN42955028	2	Klebsiella pneumoniae
SAMN42955026	6	Klebsiella pneumoniae
SAMN42955027	6	Klebsiella pneumoniae
SAMN42955024	2	Klebsiella pneumoniae
SAMN42955025	6	Klebsiella pneumoniae
SAMN42955023	6	Klebsiella pneumoniae
SAMN42955022	6	Klebsiella pneumoniae
SAMN42955021	6	Klebsiella pneumoniae
SAMN42955020	2	Klebsiella pneumoniae
SAMN42955018	6	Klebsiella pneumoniae
SAMN42955019	6	Klebsiella pneumoniae
SAMN42955017	6	Klebsiella pneumoniae
SAMN42955016	6	Klebsiella pneumoniae
SAMN42955014	6	Klebsiella pneumoniae
SAMN42955013	6	Klebsiella pneumoniae
SAMN42955012	2	Klebsiella pneumoniae
SAMN42955011	6	Klebsiella pneumoniae
SAMN42955010	2	Klebsiella pneumoniae
SAMN42955015	2	Klebsiella pneumoniae
SAMN42955009	2	Klebsiella pneumoniae
SAMN42955008	2	Klebsiella pneumoniae
SAMN42955007	6	Klebsiella pneumoniae
SAMN42955006	2	Klebsiella pneumoniae
SAMN42955002	6	Klebsiella pneumoniae
SAMN42955005	2	Klebsiella pneumoniae
SAMN42955003	6	Klebsiella pneumoniae
SAMN42955004	2	Klebsiella pneumoniae
SAMN42955001	2	Klebsiella pneumoniae
SAMN42954996	2	Klebsiella pneumoniae
SAMN42955000	6	Klebsiella pneumoniae
SAMN42954999	6	Klebsiella pneumoniae
SAMN42954998	2	Klebsiella pneumoniae
SAMN42954997	6	Klebsiella pneumoniae
SAMN42954995	2	Klebsiella pneumoniae
SAMN42954994	2	Klebsiella pneumoniae
SAMN42954991	6	Klebsiella pneumoniae
SAMN42954993	2	Klebsiella pneumoniae
SAMN42954992	2	Klebsiella pneumoniae
SAMN42954988	3	Klebsiella pneumoniae
SAMN42954990	2	Klebsiella pneumoniae
SAMN42954986	6	Klebsiella pneumoniae
SAMN42954989	6	Klebsiella pneumoniae
SAMN42954987	2	Klebsiella pneumoniae
SAMN42954984	3	Klebsiella pneumoniae
SAMN42954981	2	Klebsiella pneumoniae
SAMN42954985	3	Klebsiella pneumoniae
SAMN42954982	2	Klebsiella pneumoniae
SAMN42954983	8	Klebsiella pneumoniae
SAMN42954980	6	Klebsiella pneumoniae
SAMN42954979	6	Klebsiella pneumoniae
SAMN42954978	2	Klebsiella pneumoniae
SAMN42954976	2	Klebsiella pneumoniae
SAMN42954975	6	Klebsiella pneumoniae
SAMN42954977	6	Klebsiella pneumoniae
SAMN42954974	2	Klebsiella pneumoniae
SAMN42954973	8	Klebsiella pneumoniae
SAMN42954972	8	Klebsiella pneumoniae
SAMN42954971	3	Klebsiella pneumoniae
SAMN42954969	2	Klebsiella pneumoniae
SAMN42954970	6	Klebsiella pneumoniae
SAMN42954967	8	Klebsiella pneumoniae
SAMN42954968	6	Klebsiella pneumoniae
SAMN42954964	2	Klebsiella pneumoniae
SAMN42954965	8	Klebsiella pneumoniae
SAMN42954966	2	Klebsiella pneumoniae
SAMN42954962	6	Klebsiella pneumoniae
SAMN42954963	6	Klebsiella pneumoniae
SAMN42954961	2	Klebsiella pneumoniae
SAMN42954958	6	Klebsiella pneumoniae
SAMN42954957	4	Klebsiella pneumoniae
SAMN42954959	11	Klebsiella pneumoniae
SAMN42954960	4	Klebsiella pneumoniae
SAMN42954956	11	Klebsiella pneumoniae
SAMN42954952	4	Klebsiella pneumoniae
SAMN42954955	4	Klebsiella pneumoniae
SAMN42954954	4	Klebsiella pneumoniae
SAMN42954951	4	Klebsiella pneumoniae
SAMN42954953	11	Klebsiella pneumoniae
SAMN42954949	11	Klebsiella pneumoniae
SAMN42954950	11	Klebsiella pneumoniae
SAMN42954947	4	Klebsiella pneumoniae
SAMN42954948	4	Klebsiella pneumoniae
SAMN42954946	11	Klebsiella pneumoniae
SAMN42954945	4	Klebsiella pneumoniae
SAMN42954944	11	Klebsiella pneumoniae
SAMN42954942	11	Klebsiella pneumoniae
SAMN42954941	4	Klebsiella pneumoniae
SAMN42954943	4	Klebsiella pneumoniae
SAMN42954939	11	Klebsiella pneumoniae
SAMN42954936	4	Klebsiella pneumoniae
SAMN42954940	11	Klebsiella pneumoniae
SAMN42954938	11	Klebsiella pneumoniae
SAMN42954937	11	Klebsiella pneumoniae
SAMN42954935	11	Klebsiella pneumoniae
SAMN42954934	4	Klebsiella pneumoniae
SAMN42954931	11	Klebsiella pneumoniae
SAMN42954933	8	Klebsiella pneumoniae
SAMN42954932	6	Klebsiella pneumoniae
SAMN42954929	3	Klebsiella pneumoniae
SAMN42954927	10	Klebsiella pneumoniae
SAMN42954930	3	Klebsiella pneumoniae
SAMN42954928	2	Klebsiella pneumoniae
SAMN42954926	3	Klebsiella pneumoniae
SAMN42954925	3	Klebsiella pneumoniae
SAMN42954922	3	Klebsiella pneumoniae
SAMN42954923	6	Klebsiella pneumoniae
SAMN42954924	6	Klebsiella pneumoniae
SAMN42954921	3	Klebsiella pneumoniae
SAMN42954920	10	Klebsiella pneumoniae
SAMN42954918	6	Klebsiella pneumoniae
SAMN42954916	6	Klebsiella pneumoniae
SAMN42954917	26	Klebsiella pneumoniae
SAMN42954915	6	Klebsiella pneumoniae
SAMN42954919	8	Klebsiella pneumoniae
SAMN42954913	3	Klebsiella pneumoniae
SAMN42954914	3	Klebsiella pneumoniae
SAMN42954912	12	Klebsiella pneumoniae
SAMN42954911	3	Klebsiella pneumoniae
SAMN42954910	6	Klebsiella pneumoniae
SAMN43016737	3	Klebsiella pneumoniae
SAMN43016739	3	Klebsiella pneumoniae
SAMN43016738	8	Klebsiella pneumoniae
SAMN43016740	3	Klebsiella pneumoniae
SAMN43016814	3	Klebsiella pneumoniae
SAMN43016816	3	Klebsiella pneumoniae
SAMN43016819	44	Klebsiella pneumoniae
SAMN42934574	39	Klebsiella pneumoniae
SAMN37231267	7	Klebsiella pneumoniae
SAMN44249570	10	Klebsiella pneumoniae
SAMN43955513	6	Klebsiella pneumoniae
SAMN43955511	6	Klebsiella pneumoniae
SAMN43955510	6	Klebsiella pneumoniae
SAMN43955509	6	Klebsiella pneumoniae
SAMN43955508	6	Klebsiella pneumoniae
SAMN43955506	10	Klebsiella pneumoniae
SAMN43955503	3	Klebsiella pneumoniae
SAMN43955504	3	Klebsiella pneumoniae
SAMN43955502	6	Klebsiella pneumoniae
SAMN43955501	2	Klebsiella pneumoniae
SAMN43955500	3	Klebsiella pneumoniae
SAMN43955499	6	Klebsiella pneumoniae
SAMN43955498	3	Klebsiella pneumoniae
SAMN43955497	6	Klebsiella pneumoniae
SAMN43955496	6	Klebsiella pneumoniae
SAMN43955495	3	Klebsiella pneumoniae
SAMN34896687	3	Klebsiella pneumoniae
SAMN34896691	4	Klebsiella pneumoniae
SAMN34896692	3	Klebsiella pneumoniae
SAMN46417755	6	Klebsiella pneumoniae
SAMN46417750	6	Klebsiella pneumoniae
SAMN45025666	4	Klebsiella pneumoniae
SAMN43955505	6	Klebsiella pneumoniae
SAMN43955512	20	Klebsiella pneumoniae
SAMN46042279	3	Klebsiella pneumoniae
SAMN03165750	6	Listeria monocytogenes
SAMN03272682	6	Listeria monocytogenes
SAMN03755383	9	Listeria monocytogenes
SAMN03801239	3	Listeria monocytogenes
SAMN03801240	3	Listeria monocytogenes
SAMN03801241	3	Listeria monocytogenes
SAMN03285200	6	Listeria monocytogenes
SAMN03285197	6	Listeria monocytogenes
SAMN03285202	6	Listeria monocytogenes
SAMN03285198	3	Listeria monocytogenes
SAMN03285201	6	Listeria monocytogenes
SAMN03277785	6	Listeria monocytogenes
SAMN04506951	8	Listeria monocytogenes
SAMN04506955	9	Listeria monocytogenes
SAMN04506956	6	Listeria monocytogenes
SAMN04506957	6	Listeria monocytogenes
SAMN04506960	6	Listeria monocytogenes
SAMN04506961	3	Listeria monocytogenes
SAMN04506963	6	Listeria monocytogenes
SAMN04506934	4	Listeria monocytogenes
SAMN04506936	6	Listeria monocytogenes
SAMN04506943	6	Listeria monocytogenes
SAMN04506944	6	Listeria monocytogenes
SAMN04506946	6	Listeria monocytogenes
SAMN04506947	6	Listeria monocytogenes
SAMN04539445	6	Listeria monocytogenes
SAMN04539450	3	Listeria monocytogenes
SAMN04539443	10	Listeria monocytogenes
SAMN04539449	3	Listeria monocytogenes
SAMN04539452	6	Listeria monocytogenes
SAMN04539454	3	Listeria monocytogenes
SAMN04539455	6	Listeria monocytogenes
SAMN04539456	2	Listeria monocytogenes
SAMN04547028	6	Listeria monocytogenes
SAMN04547029	6	Listeria monocytogenes
SAMN04547031	3	Listeria monocytogenes
SAMN04547037	3	Listeria monocytogenes
SAMN04547039	6	Listeria monocytogenes
SAMN04547041	6	Listeria monocytogenes
SAMN04539444	6	Listeria monocytogenes
SAMN04547043	6	Listeria monocytogenes
SAMN04575383	3	Listeria monocytogenes
SAMN04575384	4	Listeria monocytogenes
SAMN04575385	4	Listeria monocytogenes
SAMN04575388	3	Listeria monocytogenes
SAMN04575389	9	Listeria monocytogenes
SAMN04575405	3	Listeria monocytogenes
SAMN04575406	6	Listeria monocytogenes
SAMN04575407	3	Listeria monocytogenes
SAMN04575409	6	Listeria monocytogenes
SAMN04575410	3	Listeria monocytogenes
SAMN04575413	6	Listeria monocytogenes
SAMN04575415	3	Listeria monocytogenes
SAMN04575416	6	Listeria monocytogenes
SAMN04575417	3	Listeria monocytogenes
SAMN04575418	6	Listeria monocytogenes
SAMN04575422	6	Listeria monocytogenes
SAMN04575424	6	Listeria monocytogenes
SAMN04575428	16	Listeria monocytogenes
SAMN04575429	3	Listeria monocytogenes
SAMN04575430	3	Listeria monocytogenes
SAMN04575432	0	Listeria monocytogenes
SAMN04575436	2	Listeria monocytogenes
SAMN04575438	80	Listeria monocytogenes
SAMN04575440	117	Listeria monocytogenes
SAMN04575443	68	Listeria monocytogenes
SAMN05191811	100	Listeria monocytogenes
SAMN05191810	66	Listeria monocytogenes
SAMN05191812	84	Listeria monocytogenes
SAMN05191813	14	Listeria monocytogenes
SAMN05191814	4	Listeria monocytogenes
SAMN04932628	2	Listeria monocytogenes
SAMN06561803	6	Listeria monocytogenes
SAMN06760093	44	Listeria monocytogenes
SAMN04958320	128	Listeria monocytogenes
SAMN04958319	128	Listeria monocytogenes
SAMN04530841	17	Listeria monocytogenes
SAMN04600045	2	Listeria monocytogenes
SAMN04599880	10	Listeria monocytogenes
SAMN04599872	6	Listeria monocytogenes
SAMN04418006	10	Listeria monocytogenes
SAMN04530849	10	Listeria monocytogenes
SAMN04530846	10	Listeria monocytogenes
SAMN04530845	10	Listeria monocytogenes
SAMN04600044	6	Listeria monocytogenes
SAMN04600010	26	Listeria monocytogenes
SAMN04599975	14	Listeria monocytogenes
SAMN04599974	12	Listeria monocytogenes
SAMN04530848	12	Listeria monocytogenes
SAMN04530853	12	Listeria monocytogenes
SAMN04530851	18	Listeria monocytogenes
SAMN04530850	18	Listeria monocytogenes
SAMN08097581	14	Listeria monocytogenes
SAMN07552046	12	Listeria monocytogenes
SAMN07552031	19	Listeria monocytogenes
SAMN07552032	18	Listeria monocytogenes
SAMN07552045	6	Listeria monocytogenes
SAMN08287555	10	Listeria monocytogenes
SAMN08287520	19	Listeria monocytogenes
SAMN09290325	14	Listeria monocytogenes
SAMN08801561	6	Listeria monocytogenes
SAMN09947967	6	Listeria monocytogenes
SAMN09947965	12	Listeria monocytogenes
SAMN09947946	18	Listeria monocytogenes
SAMN09947944	6	Listeria monocytogenes
SAMN09947896	12	Listeria monocytogenes
SAMN09947884	9	Listeria monocytogenes
SAMN03285199	18	Listeria monocytogenes
SAMN10230502	4	Listeria monocytogenes
SAMN11102773	18	Listeria monocytogenes
SAMN11102911	18	Listeria monocytogenes
SAMN11102890	6	Listeria monocytogenes
SAMN11102887	2	Listeria monocytogenes
SAMN12547590	2	Listeria monocytogenes
SAMN12547587	2	Listeria monocytogenes
SAMN12642147	2	Listeria monocytogenes
SAMN12642333	2	Listeria monocytogenes
SAMN12684842	12	Listeria monocytogenes
SAMN12684872	4	Listeria monocytogenes
SAMEA5342399	2	Listeria monocytogenes
SAMN15368433	2	Listeria monocytogenes
SAMN15368415	2	Listeria monocytogenes
SAMN15368379	2	Listeria monocytogenes
SAMN15368273	2	Listeria monocytogenes
SAMN15368270	16	Listeria monocytogenes
SAMN15368219	16	Listeria monocytogenes
SAMN15368217	4	Listeria monocytogenes
SAMN15368201	3	Listeria monocytogenes
SAMN15368199	2	Listeria monocytogenes
SAMN15368175	4	Listeria monocytogenes
SAMN15368172	11	Listeria monocytogenes
SAMN11658274	11	Listeria monocytogenes
SAMN17768206	4	Listeria monocytogenes
SAMN17767917	4	Listeria monocytogenes
SAMN18823114	4	Listeria monocytogenes
SAMN18823121	11	Listeria monocytogenes
SAMN19572181	11	Listeria monocytogenes
SAMN19716586	4	Listeria monocytogenes
SAMN19716585	4	Listeria monocytogenes
SAMN19716578	11	Listeria monocytogenes
SAMN18056368	4	Listeria monocytogenes
SAMN18056339	4	Listeria monocytogenes
SAMN18056329	4	Listeria monocytogenes
SAMN18056323	4	Listeria monocytogenes
SAMN18056285	4	Listeria monocytogenes
SAMN18056284	4	Listeria monocytogenes
SAMN18056281	4	Listeria monocytogenes
SAMN18056280	4	Listeria monocytogenes
SAMN18056279	4	Listeria monocytogenes
SAMN18056273	11	Listeria monocytogenes
SAMN18056272	4	Listeria monocytogenes
SAMN18056271	4	Listeria monocytogenes
SAMN18056270	4	Listeria monocytogenes
SAMN18056268	20	Listeria monocytogenes
SAMN18056264	11	Listeria monocytogenes
SAMN18056265	4	Listeria monocytogenes
SAMN18056262	8	Listeria monocytogenes
SAMN18056260	11	Listeria monocytogenes
SAMN18056261	10	Listeria monocytogenes
SAMN18056258	4	Listeria monocytogenes
SAMN18056259	4	Listeria monocytogenes
SAMN18056257	11	Listeria monocytogenes
SAMN18056256	4	Listeria monocytogenes
SAMN18056240	4	Listeria monocytogenes
SAMN18056230	11	Listeria monocytogenes
SAMN18056225	11	Listeria monocytogenes
SAMN18056207	4	Listeria monocytogenes
SAMN18056206	4	Listeria monocytogenes
SAMN18868233	4	Listeria monocytogenes
SAMN20115123	4	Listeria monocytogenes
SAMN28661695	4	Listeria monocytogenes
SAMN28661694	4	Listeria monocytogenes
SAMN28661693	11	Listeria monocytogenes
SAMN28661688	4	Listeria monocytogenes
SAMN28661633	4	Listeria monocytogenes
SAMN28661632	12	Listeria monocytogenes
SAMN28661661	10	Listeria monocytogenes
SAMN28661660	4	Listeria monocytogenes
SAMN28661659	4	Listeria monocytogenes
SAMN28661644	4	Listeria monocytogenes
SAMN28661702	4	Listeria monocytogenes
SAMN28661698	4	Listeria monocytogenes
SAMN28661713	11	Listeria monocytogenes
SAMN28661689	11	Listeria monocytogenes
SAMN31580269	4	Listeria monocytogenes
SAMN31580274	4	Listeria monocytogenes
SAMN31580273	4	Listeria monocytogenes
SAMN31580268	4	Listeria monocytogenes
SAMN31580266	4	Listeria monocytogenes
SAMN31580275	12	Listeria monocytogenes
SAMN31580276	11	Listeria monocytogenes
SAMN31580272	4	Listeria monocytogenes
SAMN31580267	10	Listeria monocytogenes
SAMN31580270	11	Listeria monocytogenes
SAMN31580271	4	Listeria monocytogenes
SAMN33361673	4	Listeria monocytogenes
SAMN33938981	4	Listeria monocytogenes
SAMN34996416	4	Listeria monocytogenes
SAMN34996415	10	Listeria monocytogenes
SAMN34079378	4	Listeria monocytogenes
SAMN37046977	4	Listeria monocytogenes
SAMN37046976	4	Listeria monocytogenes
SAMN37046965	11	Listeria monocytogenes
SAMN37046961	4	Listeria monocytogenes
SAMN37046958	11	Listeria monocytogenes
SAMN37046953	11	Listeria monocytogenes
SAMN40580178	11	Listeria monocytogenes
SAMN40017577	4	Listeria monocytogenes
SAMN40017574	11	Listeria monocytogenes
SAMN40017571	4	Listeria monocytogenes
SAMN40017570	11	Listeria monocytogenes
SAMN40017568	4	Listeria monocytogenes
SAMN40017566	4	Listeria monocytogenes
SAMN40017563	4	Listeria monocytogenes
SAMN41851402	4	Listeria monocytogenes
SAMN35177967	4	Listeria monocytogenes
SAMN42466928	4	Listeria monocytogenes
SAMN42466926	4	Listeria monocytogenes
SAMN42466924	2	Listeria monocytogenes
SAMN43867662	4	Listeria monocytogenes
SAMN44302239	10	Listeria monocytogenes
SAMN44302215	4	Listeria monocytogenes
SAMN44302216	4	Listeria monocytogenes
SAMN47264644	11	Listeria monocytogenes
SAMN47264643	4	Listeria monocytogenes
SAMN10478457	4	Pseudomonas aeruginosa
SAMN33008669	4	Pseudomonas aeruginosa
SAMN44672002	4	Pseudomonas aeruginosa
SAMN44672000	4	Pseudomonas aeruginosa
SAMN02378199	11	Salmonella enterica
SAMN02261175	21	Salmonella enterica
SAMN02261176	11	Salmonella enterica
SAMN02261177	23	Salmonella enterica
SAMN02314188	2	Salmonella enterica
SAMN02314189	2	Salmonella enterica
SAMN02314174	152	Salmonella enterica
SAMN02314177	6	Salmonella enterica
SAMN02314180	6	Salmonella enterica
SAMN02314181	11	Salmonella enterica
SAMN02222933	16	Salmonella enterica
SAMN02222934	12	Salmonella enterica
SAMN01902336	12	Salmonella enterica
SAMN01816342	2	Salmonella enterica
SAMN02646816	2	Salmonella enterica
SAMN02645732	2	Salmonella enterica
SAMN02849933	12	Salmonella enterica
SAMN02849974	12	Salmonella enterica
SAMN02849978	12	Salmonella enterica
SAMN02849980	12	Salmonella enterica
SAMN02849981	12	Salmonella enterica
SAMN02902737	12	Salmonella enterica
SAMN02989089	12	Salmonella enterica
SAMN02989087	12	Salmonella enterica
SAMN02989088	12	Salmonella enterica
SAMN02902801	12	Salmonella enterica
SAMN03265701	12	Salmonella enterica
SAMN03702733	12	Salmonella enterica
SAMN03702732	12	Salmonella enterica
SAMN03576836	12	Salmonella enterica
SAMN03576837	12	Salmonella enterica
SAMN03576838	12	Salmonella enterica
SAMN03576839	12	Salmonella enterica
SAMN03576914	12	Salmonella enterica
SAMN03576925	12	Salmonella enterica
SAMN03576912	2	Salmonella enterica
SAMN03576920	2	Salmonella enterica
SAMN03576921	2	Salmonella enterica
SAMN05367109	2	Salmonella enterica
SAMN05367112	3	Salmonella enterica
SAMN05390891	6	Salmonella enterica
SAMN05390910	64	Salmonella enterica
SAMN05390882	64	Salmonella enterica
SAMN05390889	4	Salmonella enterica
SAMN05390883	3	Salmonella enterica
SAMN05390911	4	Salmonella enterica
SAMN05390884	29	Salmonella enterica
SAMN05390885	2	Salmonella enterica
SAMN05390912	2	Salmonella enterica
SAMN05390890	2	Salmonella enterica
SAMN05390913	4	Salmonella enterica
SAMN05390888	12	Salmonella enterica
SAMN05390886	4	Salmonella enterica
SAMN05390892	12	Salmonella enterica
SAMN05390893	12	Salmonella enterica
SAMN05390894	12	Salmonella enterica
SAMN05390895	12	Salmonella enterica
SAMN05390906	12	Salmonella enterica
SAMN05390907	12	Salmonella enterica
SAMN05390909	12	Salmonella enterica
SAMN05390905	10	Salmonella enterica
SAMN03576915	10	Salmonella enterica
SAMN05944939	12	Salmonella enterica
SAMN06671992	12	Salmonella enterica
SAMN06460062	12	Salmonella enterica
SAMN07747771	12	Salmonella enterica
SAMN07747773	12	Salmonella enterica
SAMN08026505	12	Salmonella enterica
SAMN08026508	12	Salmonella enterica
SAMN08026503	4	Salmonella enterica
SAMN08026507	12	Salmonella enterica
SAMN08026506	11	Salmonella enterica
SAMN08166212	12	Salmonella enterica
SAMN09474887	12	Salmonella enterica
SAMN10505098	12	Salmonella enterica
SAMN10505118	11	Salmonella enterica
SAMN10505261	10	Salmonella enterica
SAMN10883276	11	Salmonella enterica
SAMN11896182	11	Salmonella enterica
SAMN12715008	11	Salmonella enterica
SAMN13685183	11	Salmonella enterica
SAMN14429410	11	Salmonella enterica
SAMN15417985	11	Salmonella enterica
SAMN04448431	11	Salmonella enterica
SAMN16874504	11	Salmonella enterica
SAMEA7176375	10	Salmonella enterica
SAMN14979473	10	Salmonella enterica
SAMN17313332	4	Salmonella enterica
SAMN19730533	4	Salmonella enterica
SAMN19730733	4	Salmonella enterica
SAMN21215523	2	Salmonella enterica
SAMEA5208173	12	Salmonella enterica
SAMN23708099	12	Salmonella enterica
SAMN24370952	4	Salmonella enterica
SAMN26853298	19	Salmonella enterica
SAMN26853299	19	Salmonella enterica
SAMN27479801	19	Salmonella enterica
SAMN20568323	19	Salmonella enterica
SAMN20568322	19	Salmonella enterica
SAMN20568264	16	Salmonella enterica
SAMN20568317	10	Salmonella enterica
SAMN20568311	6	Salmonella enterica
SAMN20568310	6	Salmonella enterica
SAMN20568309	6	Salmonella enterica
SAMN20568268	19	Salmonella enterica
SAMN20568259	4	Salmonella enterica
SAMN20568258	19	Salmonella enterica
SAMN20568285	4	Salmonella enterica
SAMN20568525	4	Salmonella enterica
SAMN20568524	6	Salmonella enterica
SAMN20568521	12	Salmonella enterica
SAMN20568518	6	Salmonella enterica
SAMN20568284	12	Salmonella enterica
SAMN20568517	6	Salmonella enterica
SAMN20568516	4	Salmonella enterica
SAMN20568515	6	Salmonella enterica
SAMN20568514	4	Salmonella enterica
SAMN20568513	6	Salmonella enterica
SAMN20568509	14	Salmonella enterica
SAMN20568508	2	Salmonella enterica
SAMN20568283	2	Salmonella enterica
SAMN20568507	2	Salmonella enterica
SAMN20568506	2	Salmonella enterica
SAMN20568505	6	Salmonella enterica
SAMN20568474	18	Salmonella enterica
SAMN20568473	4	Salmonella enterica
SAMN20568472	6	Salmonella enterica
SAMN20568470	12	Salmonella enterica
SAMN20568279	4	Salmonella enterica
SAMN20568466	6	Salmonella enterica
SAMN20568465	3	Salmonella enterica
SAMN20568464	3	Salmonella enterica
SAMN20568462	6	Salmonella enterica
SAMN20568460	6	Salmonella enterica
SAMN20568458	2	Salmonella enterica
SAMN20568260	3	Salmonella enterica
SAMN20568457	4	Salmonella enterica
SAMN20568454	11	Salmonella enterica
SAMN20568453	4	Salmonella enterica
SAMN20568452	4	Salmonella enterica
SAMN20568451	4	Salmonella enterica
SAMN20568450	12	Salmonella enterica
SAMN20568449	4	Salmonella enterica
SAMN20568448	14	Salmonella enterica
SAMN20568447	4	Salmonella enterica
SAMN20568297	4	Salmonella enterica
SAMN20568296	4	Salmonella enterica
SAMN20568295	4	Salmonella enterica
SAMN20568504	14	Salmonella enterica
SAMN20568503	4	Salmonella enterica
SAMN20568502	4	Salmonella enterica
SAMN20568501	4	Salmonella enterica
SAMN20568500	4	Salmonella enterica
SAMN20568499	11	Salmonella enterica
SAMN20568498	4	Salmonella enterica
SAMN20568282	4	Salmonella enterica
SAMN20568494	4	Salmonella enterica
SAMN20568493	4	Salmonella enterica
SAMN20568492	14	Salmonella enterica
SAMN20568491	14	Salmonella enterica
SAMN20568490	14	Salmonella enterica
SAMN20568488	14	Salmonella enterica
SAMN20568487	17	Salmonella enterica
SAMN20568485	14	Salmonella enterica
SAMN20568484	14	Salmonella enterica
SAMN20568480	14	Salmonella enterica
SAMN20568479	14	Salmonella enterica
SAMN20568478	17	Salmonella enterica
SAMN20568477	11	Salmonella enterica
SAMN20568476	17	Salmonella enterica
SAMN20568475	15	Salmonella enterica
SAMN20568590	17	Salmonella enterica
SAMN20568589	14	Salmonella enterica
SAMN20568588	104	Salmonella enterica
SAMN20568291	16	Salmonella enterica
SAMN20568586	102	Salmonella enterica
SAMN20568585	112	Salmonella enterica
SAMN20568584	83	Salmonella enterica
SAMN20568583	153	Salmonella enterica
SAMN20568582	90	Salmonella enterica
SAMN20568581	83	Salmonella enterica
SAMN20568580	2	Salmonella enterica
SAMN20568579	2	Salmonella enterica
SAMN20568578	2	Salmonella enterica
SAMN20568290	2	Salmonella enterica
SAMN20568577	2	Salmonella enterica
SAMN20568576	2	Salmonella enterica
SAMN20568575	2	Salmonella enterica
SAMN20568574	2	Salmonella enterica
SAMN20568573	2	Salmonella enterica
SAMN20568572	2	Salmonella enterica
SAMN20568571	2	Salmonella enterica
SAMN20568570	2	Salmonella enterica
SAMN20568569	2	Salmonella enterica
SAMN20568568	2	Salmonella enterica
SAMN20568289	2	Salmonella enterica
SAMN20568567	2	Salmonella enterica
SAMN20568566	2	Salmonella enterica
SAMN20568565	2	Salmonella enterica
SAMN20568564	2	Salmonella enterica
SAMN20568563	2	Salmonella enterica
SAMN20568562	2	Salmonella enterica
SAMN20568561	2	Salmonella enterica
SAMN20568560	2	Salmonella enterica
SAMN20568559	2	Salmonella enterica
SAMN20568558	2	Salmonella enterica
SAMN20568288	2	Salmonella enterica
SAMN20568557	2	Salmonella enterica
SAMN20568556	2	Salmonella enterica
SAMN20568555	2	Salmonella enterica
SAMN20568554	2	Salmonella enterica
SAMN20568553	2	Salmonella enterica
SAMN20568552	2	Salmonella enterica
SAMN20568287	2	Salmonella enterica
SAMN20568543	2	Salmonella enterica
SAMN20568286	2	Salmonella enterica
SAMN20568354	2	Salmonella enterica
SAMN20568353	2	Salmonella enterica
SAMN20568352	2	Salmonella enterica
SAMN20568349	2	Salmonella enterica
SAMN20568348	2	Salmonella enterica
SAMN20568267	2	Salmonella enterica
SAMN20568346	2	Salmonella enterica
SAMN20568344	2	Salmonella enterica
SAMN20568342	2	Salmonella enterica
SAMN20568341	2	Salmonella enterica
SAMN20568339	2	Salmonella enterica
SAMN20568338	2	Salmonella enterica
SAMN20568446	2	Salmonella enterica
SAMN20568445	2	Salmonella enterica
SAMN20568444	2	Salmonella enterica
SAMN20568443	2	Salmonella enterica
SAMN20568442	2	Salmonella enterica
SAMN20568432	2	Salmonella enterica
SAMN20568431	2	Salmonella enterica
SAMN20568428	2	Salmonella enterica
SAMN20568275	2	Salmonella enterica
SAMN20568425	2	Salmonella enterica
SAMN20568424	2	Salmonella enterica
SAMN20568274	2	Salmonella enterica
SAMN20568299	2	Salmonella enterica
SAMN20568298	2	Salmonella enterica
SAMN20568262	2	Salmonella enterica
SAMN20568294	2	Salmonella enterica
SAMN20568613	2	Salmonella enterica
SAMN20568612	2	Salmonella enterica
SAMN20568611	2	Salmonella enterica
SAMN20568610	2	Salmonella enterica
SAMN20568609	2	Salmonella enterica
SAMN20568608	2	Salmonella enterica
SAMN20568293	2	Salmonella enterica
SAMN20568607	2	Salmonella enterica
SAMN20568606	2	Salmonella enterica
SAMN20568605	2	Salmonella enterica
SAMN20568604	2	Salmonella enterica
SAMN20568603	2	Salmonella enterica
SAMN20568602	2	Salmonella enterica
SAMN20568601	2	Salmonella enterica
SAMN20568600	2	Salmonella enterica
SAMN20568599	2	Salmonella enterica
SAMN20568598	2	Salmonella enterica
SAMN20568292	2	Salmonella enterica
SAMN20568597	2	Salmonella enterica
SAMN20568596	2	Salmonella enterica
SAMN20568595	2	Salmonella enterica
SAMN20568594	2	Salmonella enterica
SAMN20568593	2	Salmonella enterica
SAMN20568592	2	Salmonella enterica
SAMN20568591	2	Salmonella enterica
SAMN20568417	2	Salmonella enterica
SAMN20568416	2	Salmonella enterica
SAMN20568411	2	Salmonella enterica
SAMN20568410	2	Salmonella enterica
SAMN20568273	2	Salmonella enterica
SAMN20568407	2	Salmonella enterica
SAMN20568406	2	Salmonella enterica
SAMN20568404	2	Salmonella enterica
SAMN20568403	2	Salmonella enterica
SAMN20568402	2	Salmonella enterica
SAMN20568401	2	Salmonella enterica
SAMN20568399	2	Salmonella enterica
SAMN20568397	2	Salmonella enterica
SAMN20568396	2	Salmonella enterica
SAMN20568393	2	Salmonella enterica
SAMN20568392	2	Salmonella enterica
SAMN20568271	2	Salmonella enterica
SAMN20568386	2	Salmonella enterica
SAMN20568384	2	Salmonella enterica
SAMN20568383	2	Salmonella enterica
SAMN20568382	2	Salmonella enterica
SAMN20568381	2	Salmonella enterica
SAMN20568378	2	Salmonella enterica
SAMN20568270	2	Salmonella enterica
SAMN20568377	2	Salmonella enterica
SAMN20568375	2	Salmonella enterica
SAMN20568371	2	Salmonella enterica
SAMN20568370	2	Salmonella enterica
SAMN20568369	2	Salmonella enterica
SAMN20568367	2	Salmonella enterica
SAMN20568366	2	Salmonella enterica
SAMN20568365	2	Salmonella enterica
SAMN20568363	2	Salmonella enterica
SAMN20568263	2	Salmonella enterica
SAMN20568307	2	Salmonella enterica
SAMN20568306	2	Salmonella enterica
SAMN20568305	2	Salmonella enterica
SAMN20568304	2	Salmonella enterica
SAMN20568302	2	Salmonella enterica
SAMN20568301	2	Salmonella enterica
SAMN20568300	2	Salmonella enterica
SAMN20568335	2	Salmonella enterica
SAMN20568333	2	Salmonella enterica
SAMN20568330	2	Salmonella enterica
SAMN20568328	2	Salmonella enterica
SAMEA8961766	2	Salmonella enterica
SAMN31858844	2	Salmonella enterica
SAMN32727317	2	Salmonella enterica
SAMN34099261	2	Salmonella enterica
SAMN34099262	2	Salmonella enterica
SAMN37297732	2	Salmonella enterica
SAMN37297735	2	Salmonella enterica
SAMN37297734	2	Salmonella enterica
SAMN37297733	2	Salmonella enterica
SAMN37322504	2	Salmonella enterica
SAMN37343994	2	Salmonella enterica
SAMN37871445	2	Salmonella enterica
SAMN38116556	2	Salmonella enterica
SAMN38476338	2	Salmonella enterica
SAMN38476339	2	Salmonella enterica
SAMN38476341	2	Salmonella enterica
SAMN38476340	2	Salmonella enterica
SAMN38815208	2	Salmonella enterica
SAMN39588302	2	Salmonella enterica
SAMN40140488	2	Salmonella enterica
SAMN40140485	2	Salmonella enterica
SAMN40422034	2	Salmonella enterica
SAMN39173619	2	Salmonella enterica
SAMN42393007	2	Salmonella enterica
SAMN42498190	2	Salmonella enterica
SAMN46853581	2	Salmonella enterica
SAMN46853580	2	Salmonella enterica
SAMN47309014	2	Salmonella enterica
SAMN47309009	2	Salmonella enterica
SAMN47309005	2	Salmonella enterica
SAMN47309000	2	Salmonella enterica
SAMN48053608	2	Salmonella enterica
SAMN48312358	2	Salmonella enterica
SAMN02470764	2	Staphylococcus aureus
SAMN02470765	2	Staphylococcus aureus
SAMN04570172	2	Staphylococcus aureus
SAMN05188396	2	Staphylococcus aureus
SAMN05188397	2	Staphylococcus aureus
SAMN05188391	2	Staphylococcus aureus
SAMN05188392	2	Staphylococcus aureus
SAMN05188403	2	Staphylococcus aureus
SAMN05188400	2	Staphylococcus aureus
SAMN05188399	2	Staphylococcus aureus
SAMN05188404	2	Staphylococcus aureus
SAMN05188390	2	Staphylococcus aureus
SAMN05188393	2	Staphylococcus aureus
SAMN05188394	2	Staphylococcus aureus
SAMN05188395	2	Staphylococcus aureus
SAMN05188398	2	Staphylococcus aureus
SAMN05188401	2	Staphylococcus aureus
SAMN05188402	2	Staphylococcus aureus
SAMEA1708709	2	Staphylococcus aureus
SAMEA1708724	2	Staphylococcus aureus
SAMEA1708790	2	Staphylococcus aureus
SAMEA1708807	2	Staphylococcus aureus
SAMEA1708679	2	Staphylococcus aureus
SAMEA1708909	2	Staphylococcus aureus
SAMEA1708720	2	Staphylococcus aureus
SAMEA1709029	2	Staphylococcus aureus
SAMEA1929510	2	Staphylococcus aureus
SAMEA1708803	2	Staphylococcus aureus
SAMEA1708904	2	Staphylococcus aureus
SAMEA1708715	2	Staphylococcus aureus
SAMEA1708737	2	Staphylococcus aureus
SAMEA1708691	2	Staphylococcus aureus
SAMEA1708908	2	Staphylococcus aureus
SAMEA1708926	2	Staphylococcus aureus
SAMEA1709011	2	Staphylococcus aureus
SAMEA1708824	2	Staphylococcus aureus
SAMEA1709026	2	Staphylococcus aureus
SAMEA1708766	2	Staphylococcus aureus
SAMEA1708683	2	Staphylococcus aureus
SAMEA1709037	2	Staphylococcus aureus
SAMEA1709003	2	Staphylococcus aureus
SAMEA1709002	2	Staphylococcus aureus
SAMEA1708789	2	Staphylococcus aureus
SAMEA1708785	2	Staphylococcus aureus
SAMEA1708819	2	Staphylococcus aureus
SAMEA1708945	2	Staphylococcus aureus
SAMEA1709016	2	Staphylococcus aureus
SAMEA1708758	2	Staphylococcus aureus
SAMEA1708953	2	Staphylococcus aureus
SAMEA1708930	2	Staphylococcus aureus
SAMEA1708680	2	Staphylococcus aureus
SAMEA1709015	2	Staphylococcus aureus
SAMEA1708868	3	Staphylococcus aureus
SAMEA1708896	4	Staphylococcus aureus
SAMEA1708859	11	Staphylococcus aureus
SAMEA1708861	13	Staphylococcus aureus
SAMEA1708883	12	Staphylococcus aureus
SAMEA1708947	11	Staphylococcus aureus
SAMEA1708704	9	Staphylococcus aureus
SAMEA1708855	20	Staphylococcus aureus
SAMEA1708658	3	Staphylococcus aureus
SAMEA1708977	26	Staphylococcus aureus
SAMEA1708688	0	Staphylococcus aureus
SAMEA1708769	11	Staphylococcus aureus
SAMEA1708813	11	Staphylococcus aureus
SAMEA1708914	12	Staphylococcus aureus
SAMEA1708877	2	Staphylococcus aureus
SAMEA1708910	1	Staphylococcus aureus
SAMEA1708918	2	Staphylococcus aureus
SAMEA1708730	7	Staphylococcus aureus
SAMEA1708797	6	Staphylococcus aureus
SAMEA1708869	6	Staphylococcus aureus
SAMEA1708801	6	Staphylococcus aureus
SAMEA1709023	2	Staphylococcus aureus
SAMEA1709025	2	Staphylococcus aureus
SAMEA1709034	6	Staphylococcus aureus
SAMEA1708981	19	Staphylococcus aureus
SAMEA1708940	4	Staphylococcus aureus
SAMEA1708955	19	Staphylococcus aureus
SAMEA1708738	9	Staphylococcus aureus
SAMEA1708671	6	Staphylococcus aureus
SAMEA1708992	6	Staphylococcus aureus
SAMN07765392	2	Staphylococcus aureus
SAMN07765391	7	Staphylococcus aureus
SAMN07765390	3	Staphylococcus aureus
SAMN07765393	6	Staphylococcus aureus
SAMN07765389	6	Staphylococcus aureus
SAMN07765388	6	Staphylococcus aureus
SAMN06702660	6	Staphylococcus aureus
SAMN06702662	12	Staphylococcus aureus
SAMN06689951	6	Staphylococcus aureus
SAMEA3500267	2	Staphylococcus aureus
SAMN10086130	6	Staphylococcus aureus
SAMN10086139	109	Staphylococcus aureus
SAMN09714411	44	Staphylococcus aureus
SAMN13134096	2	Staphylococcus aureus
SAMN13133908	2	Staphylococcus aureus
SAMN13134218	12	Staphylococcus aureus
SAMN13134217	10	Staphylococcus aureus
SAMN13134306	10	Staphylococcus aureus
SAMN13134304	10	Staphylococcus aureus
SAMN13134307	10	Staphylococcus aureus
SAMN13134309	10	Staphylococcus aureus
SAMN13134320	10	Staphylococcus aureus
SAMN13134308	41	Staphylococcus aureus
SAMN13134339	2	Staphylococcus aureus
SAMN13134321	9	Staphylococcus aureus
SAMN13134341	4	Staphylococcus aureus
SAMN13134342	4	Staphylococcus aureus
SAMN13134359	176	Staphylococcus aureus
SAMN13134349	110	Staphylococcus aureus
SAMN13134360	9	Staphylococcus aureus
SAMN13134362	142	Staphylococcus aureus
SAMN13282774	3	Staphylococcus aureus
SAMN13282773	0	Staphylococcus aureus
SAMN12889277	3	Staphylococcus aureus
SAMN12889276	6	Staphylococcus aureus
SAMN12889275	6	Staphylococcus aureus
SAMN12889272	0	Staphylococcus aureus
SAMN12889273	0	Staphylococcus aureus
SAMN12889271	3	Staphylococcus aureus
SAMN12889268	2	Staphylococcus aureus
SAMN12889267	6	Staphylococcus aureus
SAMN14230757	6	Staphylococcus aureus
SAMN14230770	7	Staphylococcus aureus
SAMN14230775	0	Staphylococcus aureus
SAMN14230766	0	Staphylococcus aureus
SAMN14230773	19	Staphylococcus aureus
SAMN14230774	4	Staphylococcus aureus
SAMN14230780	6	Staphylococcus aureus
SAMN14230752	12	Staphylococcus aureus
SAMN14230767	39	Staphylococcus aureus
SAMN14230772	105	Staphylococcus aureus
SAMN14230754	32	Staphylococcus aureus
SAMN14230759	26	Staphylococcus aureus
SAMN14230753	13	Staphylococcus aureus
SAMN14230777	13	Staphylococcus aureus
SAMN14230771	40	Staphylococcus aureus
SAMN14230763	11	Staphylococcus aureus
SAMN14230758	40	Staphylococcus aureus
SAMN14230760	107	Staphylococcus aureus
SAMN14230756	12	Staphylococcus aureus
SAMN14230768	12	Staphylococcus aureus
SAMN14230778	12	Staphylococcus aureus
SAMN14230761	12	Staphylococcus aureus
SAMN14230765	12	Staphylococcus aureus
SAMN14230755	12	Staphylococcus aureus
SAMN14230781	12	Staphylococcus aureus
SAMN14230779	12	Staphylococcus aureus
SAMN14230762	12	Staphylococcus aureus
SAMN13134305	12	Staphylococcus aureus
SAMN15030286	12	Staphylococcus aureus
SAMN15030278	12	Staphylococcus aureus
SAMN13740936	12	Staphylococcus aureus
SAMN13741044	12	Staphylococcus aureus
SAMN13741033	6	Staphylococcus aureus
SAMN13740995	8	Staphylococcus aureus
SAMN13740994	12	Staphylococcus aureus
SAMN13741012	6	Staphylococcus aureus
SAMN13740992	11	Staphylococcus aureus
SAMN13741011	6	Staphylococcus aureus
SAMN13740993	3	Staphylococcus aureus
SAMN13740991	4	Staphylococcus aureus
SAMN13741043	4	Staphylococcus aureus
SAMN13740990	4	Staphylococcus aureus
SAMN13741018	4	Staphylococcus aureus
SAMN13741029	4	Staphylococcus aureus
SAMN13740989	4	Staphylococcus aureus
SAMN13741039	10	Staphylococcus aureus
SAMN13740988	8	Staphylococcus aureus
SAMN13740943	13	Staphylococcus aureus
SAMN13741042	11	Staphylococcus aureus
SAMN13741038	10	Staphylococcus aureus
SAMN13740987	10	Staphylococcus aureus
SAMN13740942	11	Staphylococcus aureus
SAMN13740951	11	Staphylococcus aureus
SAMN13740986	18	Staphylococcus aureus
SAMN13741028	11	Staphylococcus aureus
SAMN13740954	11	Staphylococcus aureus
SAMN13741037	19	Staphylococcus aureus
SAMN13740984	11	Staphylococcus aureus
SAMN13740982	6	Staphylococcus aureus
SAMN13740983	6	Staphylococcus aureus
SAMN13741017	6	Staphylococcus aureus
SAMN13740941	6	Staphylococcus aureus
SAMN13740985	6	Staphylococcus aureus
SAMN13741041	3	Staphylococcus aureus
SAMN13741010	6	Staphylococcus aureus
SAMN13740953	6	Staphylococcus aureus
SAMN13740952	3	Staphylococcus aureus
SAMN13740981	3	Staphylococcus aureus
SAMN13740949	3	Staphylococcus aureus
SAMN13741036	6	Staphylococcus aureus
SAMN13740980	3	Staphylococcus aureus
SAMN13741027	3	Staphylococcus aureus
SAMN13740948	3	Staphylococcus aureus
SAMN13740950	3	Staphylococcus aureus
SAMN13740978	12	Staphylococcus aureus
SAMN13740977	12	Staphylococcus aureus
SAMN13741026	4	Staphylococcus aureus
SAMN13741035	4	Staphylococcus aureus
SAMN13741040	10	Staphylococcus aureus
SAMN13741016	4	Staphylococcus aureus
SAMN13740979	4	Staphylococcus aureus
SAMN13740931	4	Staphylococcus aureus
SAMN13740975	4	Staphylococcus aureus
SAMN13741009	4	Staphylococcus aureus
SAMN13740974	4	Staphylococcus aureus
SAMN13740940	4	Staphylococcus aureus
SAMN13741008	12	Staphylococcus aureus
SAMN13740973	4	Staphylococcus aureus
SAMN13740939	4	Staphylococcus aureus
SAMN13741007	4	Staphylococcus aureus
SAMN13740947	4	Staphylococcus aureus
SAMN13740972	15	Staphylococcus aureus
SAMN13740938	4	Staphylococcus aureus
SAMN13740971	4	Staphylococcus aureus
SAMN13741006	10	Staphylococcus aureus
SAMN13740970	18	Staphylococcus aureus
SAMN13740946	4	Staphylococcus aureus
SAMN13741005	10	Staphylococcus aureus
SAMN13740937	15	Staphylococcus aureus
SAMN13740976	12	Staphylococcus aureus
SAMN13740968	10	Staphylococcus aureus
SAMN13740945	10	Staphylococcus aureus
SAMN13740969	4	Staphylococcus aureus
SAMN13740935	12	Staphylococcus aureus
SAMN13741034	4	Staphylococcus aureus
SAMN13741003	10	Staphylococcus aureus
SAMN13740944	4	Staphylococcus aureus
SAMN13741015	4	Staphylococcus aureus
SAMN13741002	4	Staphylococcus aureus
SAMN13741001	10	Staphylococcus aureus
SAMN13741000	4	Staphylococcus aureus
SAMN13740967	4	Staphylococcus aureus
SAMN13741032	4	Staphylococcus aureus
SAMN13741031	4	Staphylococcus aureus
SAMN13740966	4	Staphylococcus aureus
SAMN13740933	6	Staphylococcus aureus
SAMN13740934	4	Staphylococcus aureus
SAMN13740965	4	Staphylococcus aureus
SAMN13740999	9	Staphylococcus aureus
SAMN13740932	6	Staphylococcus aureus
SAMN13740964	4	Staphylococcus aureus
SAMN13741004	15	Staphylococcus aureus
SAMN13741025	4	Staphylococcus aureus
SAMN13740930	4	Staphylococcus aureus
SAMN13740998	4	Staphylococcus aureus
SAMN13740997	4	Staphylococcus aureus
SAMN13740929	4	Staphylococcus aureus
SAMN13741014	4	Staphylococcus aureus
SAMN13740963	4	Staphylococcus aureus
[truncated: 1,304 more rows]

## Sheet: Table S8
Organism_Group	n_isolates	mean_pairs	median_pairs	sd_pairs	max_pairs
Bacillus cereus group	24	9.625	11	5.25698	19
Campylobacter jejuni	32	10.5938	11	3.50906	18
E.coli and Shigella	628	6.42357	2	11.3259	99
Enterococcus faecium	24	19.5	5	30.5813	102
Klebsiella pneumoniae	463	35.8963	8	41.35	161
Listeria monocytogenes	225	10.1822	6	17.9214	128
Pseudomonas aeruginosa	4	4	4	0	4
Salmonella enterica	347	8.44092	2	17.4892	153
Staphylococcus aureus	1420	19.0331	6	33.0749	185
Streptococcus agalactiae	136	7.55882	4	10.1848	66

## Sheet: Table S9
Gene	Metal_Family
arsA	Arsenic (ars)
arsB	Arsenic (ars)
arsC	Arsenic (ars)
arsD	Arsenic (ars)
arsD2	Arsenic (ars)
arsN1	Arsenic (ars)
arsP	Arsenic (ars)
arsR	Arsenic (ars)
qacA	Biocides (qac)
qacB	Biocides (qac)
qacC	Biocides (qac)
qacE	Biocides (qac)
qacEdelta1	Biocides (qac)
qacG	Biocides (qac)
qacH	Biocides (qac)
qacL	Biocides (qac)
qacR	Biocides (qac)
copB	Copper/Silver (pco/cop/cus/sil)
pcoA	Copper/Silver (pco/cop/cus/sil)
pcoB	Copper/Silver (pco/cop/cus/sil)
pcoC	Copper/Silver (pco/cop/cus/sil)
pcoD	Copper/Silver (pco/cop/cus/sil)
pcoE	Copper/Silver (pco/cop/cus/sil)
pcoR	Copper/Silver (pco/cop/cus/sil)
pcoS	Copper/Silver (pco/cop/cus/sil)
silA	Copper/Silver (pco/cop/cus/sil)
silB	Copper/Silver (pco/cop/cus/sil)
silC	Copper/Silver (pco/cop/cus/sil)
silE	Copper/Silver (pco/cop/cus/sil)
silF	Copper/Silver (pco/cop/cus/sil)
silP	Copper/Silver (pco/cop/cus/sil)
silR	Copper/Silver (pco/cop/cus/sil)
silS	Copper/Silver (pco/cop/cus/sil)
fieF	Iron (feo/fie)
merA	Mercury (mer)
merB	Mercury (mer)
merB1	Mercury (mer)
merB2	Mercury (mer)
merB3	Mercury (mer)
merC	Mercury (mer)
merD	Mercury (mer)
merE	Mercury (mer)
merF	Mercury (mer)
merP	Mercury (mer)
merR	Mercury (mer)
merR1	Mercury (mer)
merR2	Mercury (mer)
merT	Mercury (mer)
ncrA	Nickel/Chromium (ncr)
ncrB	Nickel/Chromium (ncr)
ncrC	Nickel/Chromium (ncr)
ncrY	Nickel/Chromium (ncr)
ariR	Other/Unclassified
asr	Other/Unclassified
bcrB	Other/Unclassified
bcrC	Other/Unclassified
cadA	Other/Unclassified
cadC	Other/Unclassified
cadD	Other/Unclassified
clpK	Other/Unclassified
clpL	Other/Unclassified
crcB	Other/Unclassified
emrE	Other/Unclassified
gadD1	Other/Unclassified
golS	Other/Unclassified
golT	Other/Unclassified
hdeD-GI	Other/Unclassified
hsp20	Other/Unclassified
kefB-GI	Other/Unclassified
klaB	Other/Unclassified
lmrS	Other/Unclassified
mco	Other/Unclassified
psi-GI	Other/Unclassified
shsP	Other/Unclassified
terB	Other/Unclassified
terC	Other/Unclassified
terD	Other/Unclassified
terE	Other/Unclassified
terW	Other/Unclassified
terZ	Other/Unclassified
trxLHR	Other/Unclassified
yfdX1	Other/Unclassified
yfdX2	Other/Unclassified

## Sheet: Table S10
Gene	AMR_Class
aadA1	Aminoglycosides
aadA12	Aminoglycosides
aadA16	Aminoglycosides
aadA2	Aminoglycosides
aadA22	Aminoglycosides
aadA25	Aminoglycosides
aadA4	Aminoglycosides
aadA5	Aminoglycosides
aadA7	Aminoglycosides
aadD1	Aminoglycosides
aadE	Aminoglycosides
ant(6)	Aminoglycosides
ant(6)-Ia	Aminoglycosides
ant(9)-Ia	Aminoglycosides
aph(3'')-Ib	Aminoglycosides
aph(3')-IIIa	Aminoglycosides
aph(3')-IIa	Aminoglycosides
aph(3')-IIb	Aminoglycosides
aph(3')-Ia	Aminoglycosides
aph(4)-Ia	Aminoglycosides
aph(6)-Ic	Aminoglycosides
aph(6)-Id	Aminoglycosides
bla	Beta-lactams
bla2	Beta-lactams
blaCARB-2	Beta-lactams
blaCMY	Beta-lactams
blaCMY-2	Beta-lactams
blaCMY-4	Beta-lactams
blaCMY-42	Beta-lactams
blaCTX-M	Beta-lactams
blaCTX-M-1	Beta-lactams
blaCTX-M-14	Beta-lactams
blaCTX-M-15	Beta-lactams
blaCTX-M-27	Beta-lactams
blaCTX-M-3	Beta-lactams
blaCTX-M-32	Beta-lactams
blaCTX-M-55	Beta-lactams
blaCTX-M-65	Beta-lactams
blaCTX-M-8	Beta-lactams
blaDHA	Beta-lactams
blaDHA-1	Beta-lactams
blaEC	Beta-lactams
blaEC-5	Beta-lactams
blaI	Beta-lactams
blaIII	Beta-lactams
blaIMP-27	Beta-lactams
blaLAP-2	Beta-lactams
blaLEN	Beta-lactams
blaLEN-16	Beta-lactams
blaLEN-7	Beta-lactams
blaLEN-8	Beta-lactams
blaMOX	Beta-lactams
blaNDM-5	Beta-lactams
blaOKP-A	Beta-lactams
blaOKP-A-10	Beta-lactams
blaOKP-A-11	Beta-lactams
blaOKP-A-12	Beta-lactams
blaOKP-A-3	Beta-lactams
blaOKP-A-5	Beta-lactams
blaOKP-B	Beta-lactams
blaOKP-B-1	Beta-lactams
blaOKP-B-2	Beta-lactams
blaOKP-B-20	Beta-lactams
blaOKP-B-36	Beta-lactams
blaOKP-B-40	Beta-lactams
blaOKP-B-41	Beta-lactams
blaOKP-B-5	Beta-lactams
blaOKP-B-6	Beta-lactams
blaOKP-B-7	Beta-lactams
blaOKP-B-8	Beta-lactams
blaOXA	Beta-lactams
blaOXA-1	Beta-lactams
blaOXA-10	Beta-lactams
blaOXA-1127	Beta-lactams
blaOXA-181	Beta-lactams
blaOXA-193	Beta-lactams
blaOXA-396	Beta-lactams
blaOXA-484	Beta-lactams
blaOXA-847	Beta-lactams
blaOXY-1-1	Beta-lactams
blaOXY-4-1	Beta-lactams
blaOXY-4-3	Beta-lactams
blaOXY-5-5	Beta-lactams
blaOXY-6-1	Beta-lactams
blaPC1	Beta-lactams
blaPDC-1	Beta-lactams
blaPDC-5	Beta-lactams
blaPDC-8	Beta-lactams
blaR1	Beta-lactams
blaSHV	Beta-lactams
blaSHV-1	Beta-lactams
blaSHV-108	Beta-lactams
blaSHV-11	Beta-lactams
blaSHV-110	Beta-lactams
blaSHV-133	Beta-lactams
blaSHV-14	Beta-lactams
blaSHV-144	Beta-lactams
blaSHV-168	Beta-lactams
blaSHV-187	Beta-lactams
blaSHV-25	Beta-lactams
blaSHV-26	Beta-lactams
blaSHV-27	Beta-lactams
blaSHV-28	Beta-lactams
blaSHV-2A	Beta-lactams
blaSHV-32	Beta-lactams
blaSHV-33	Beta-lactams
blaSHV-36	Beta-lactams
blaSHV-60	Beta-lactams
blaSHV-61	Beta-lactams
blaSHV-63	Beta-lactams
blaSHV-75	Beta-lactams
blaSHV-80	Beta-lactams
blaTEM	Beta-lactams
blaTEM-1	Beta-lactams
blaTEM-135	Beta-lactams
blaTEM-251	Beta-lactams
blaZ	Beta-lactams
catA	Chloramphenicol
catA1	Chloramphenicol
catA2	Chloramphenicol
catB	Chloramphenicol
catB3	Chloramphenicol
catB7	Chloramphenicol
fosA	Fosfomycin
fosA10	Fosfomycin
fosA4	Fosfomycin
fosA5	Fosfomycin
fosA7	Fosfomycin
fosA7.2	Fosfomycin
fosA7.5	Fosfomycin
fosB	Fosfomycin
fosX	Fosfomycin
fosY	Fosfomycin
erm(A)	Macrolide/MLS
erm(B)	Macrolide/MLS
erm(C)	Macrolide/MLS
erm(T)	Macrolide/MLS
lsa	Macrolide/MLS
lsa(E)	Macrolide/MLS
mph(A)	Macrolide/MLS
mph(B)	Macrolide/MLS
mph(C)	Macrolide/MLS
mph(E)	Macrolide/MLS
mphL	Macrolide/MLS
vat	Macrolide/MLS
mepA	Multidrug efflux
23S_C2220T	Other/Unclassified
aac(2')-IIa	Other/Unclassified
aac(3)-IId	Other/Unclassified
aac(3)-IIe	Other/Unclassified
aac(3)-IVa	Other/Unclassified
aac(3)-VIa	Other/Unclassified
aac(6')-I	Other/Unclassified
aac(6')-Ib	Other/Unclassified
aac(6')-Ib-cr5	Other/Unclassified
aac(6')-Ib3	Other/Unclassified
aac(6')-Ib4	Other/Unclassified
aac(6')-Ie/aph(2'')-Ia	Other/Unclassified
abaF	Other/Unclassified
acrB_I960V	Other/Unclassified
acrB_R717Q	Other/Unclassified
acrF	Other/Unclassified
acrR_M109I	Other/Unclassified
acrR_V165I	Other/Unclassified
acrR_Y114F	Other/Unclassified
ampC	Other/Unclassified
ampC_C-42T	Other/Unclassified
ampC_T-32A	Other/Unclassified
apmA	Other/Unclassified
armA	Other/Unclassified
arr-2	Other/Unclassified
arr-3	Other/Unclassified
ble	Other/Unclassified
bleO	Other/Unclassified
cmlA1	Other/Unclassified
cmlA5	Other/Unclassified
crpP	Other/Unclassified
cyaA_S352T	Other/Unclassified
dfrB_A135T	Other/Unclassified
dfrB_F99Y	Other/Unclassified
dfrB_H31N	Other/Unclassified
dfrE	Other/Unclassified
dfrG	Other/Unclassified
dfrK	Other/Unclassified
dfrS1	Other/Unclassified
dltC_S63C	Other/Unclassified
eat(A)_T450I	Other/Unclassified
emrD	Other/Unclassified
ere(A)	Other/Unclassified
fexA	Other/Unclassified
fexB	Other/Unclassified
floR	Other/Unclassified
folP_E208K	Other/Unclassified
folP_E258EKE	Other/Unclassified
folP_F17L	Other/Unclassified
ftsI_I336IKYRI	Other/Unclassified
ftsI_N337NYRIN	Other/Unclassified
fusB	Other/Unclassified
fusC	Other/Unclassified
glpT_A100V	Other/Unclassified
glpT_F3I	Other/Unclassified
glpT_L27F	Other/Unclassified
glpT_V213I	Other/Unclassified
glpT_W137R	Other/Unclassified
liaR_E75K	Other/Unclassified
lnu(A)	Other/Unclassified
lnu(A)'	Other/Unclassified
lnu(B)	Other/Unclassified
lnu(C)	Other/Unclassified
lnu(F)	Other/Unclassified
lnu(G)	Other/Unclassified
marR_S3N	Other/Unclassified
mcr-9.1	Other/Unclassified
mdsA	Other/Unclassified
mdsB	Other/Unclassified
mdtM	Other/Unclassified
mecA	Other/Unclassified
mecC	Other/Unclassified
mecI	Other/Unclassified
mecR1	Other/Unclassified
mef(B)	Other/Unclassified
mexA	Other/Unclassified
mexE	Other/Unclassified
mexX	Other/Unclassified
mgrB_G37S	Other/Unclassified
mgrB_Q30STOP	Other/Unclassified
msr(A)	Other/Unclassified
msr(C)	Other/Unclassified
msr(E)	Other/Unclassified
mupA	Other/Unclassified
murA_D278E	Other/Unclassified
murA_E291D	Other/Unclassified
murA_G257D	Other/Unclassified
murA_T396N	Other/Unclassified
narA	Other/Unclassified
narB	Other/Unclassified
nfsA_R203C	Other/Unclassified
nfsA_W159STOP	Other/Unclassified
ompC_Q82STOP	Other/Unclassified
ompF_Q88STOP	Other/Unclassified
ompK35_E132K	Other/Unclassified
ompK36_D135DGD	Other/Unclassified
ompK36_T136TDT	Other/Unclassified
oprD_V359L	Other/Unclassified
oqxA	Other/Unclassified
oqxA10	Other/Unclassified
oqxA11	Other/Unclassified
oqxA6	Other/Unclassified
oqxB	Other/Unclassified
oqxB14	Other/Unclassified
oqxB19	Other/Unclassified
oqxB20	Other/Unclassified
oqxB25	Other/Unclassified
oqxB27	Other/Unclassified
oqxB32	Other/Unclassified
oqxB5	Other/Unclassified
oqxB9	Other/Unclassified
oqxR_D95E	Other/Unclassified
oqxR_V113I	Other/Unclassified
parE_D432N	Other/Unclassified
parE_D475E	Other/Unclassified
parE_I355T	Other/Unclassified
parE_L416F	Other/Unclassified
parE_P585S	Other/Unclassified
parE_S458A	Other/Unclassified
parE_S458T	Other/Unclassified
pbp4_R200L	Other/Unclassified
pbp5_E629V	Other/Unclassified
pbp5_M485A	Other/Unclassified
pbp5_V586L	Other/Unclassified
pmrB_R256G	Other/Unclassified
pmrB_T157P	Other/Unclassified
poxtA	Other/Unclassified
qnrB1	Other/Unclassified
qnrB19	Other/Unclassified
qnrB4	Other/Unclassified
qnrB52	Other/Unclassified
qnrB6	Other/Unclassified
qnrB7	Other/Unclassified
qnrS1	Other/Unclassified
qnrS13	Other/Unclassified
qnrS4	Other/Unclassified
ramR_A19V	Other/Unclassified
rmtB1	Other/Unclassified
rmtF1	Other/Unclassified
rplV_A103V	Other/Unclassified
rpoB_H481N	Other/Unclassified
rpoB_L466S	Other/Unclassified
rpoB_Q468L	Other/Unclassified
rpsJ_Y58D	Other/Unclassified
sat2	Other/Unclassified
sat4	Other/Unclassified
satA	Other/Unclassified
soxS_A12S	Other/Unclassified
spd	Other/Unclassified
spw	Other/Unclassified
str	Other/Unclassified
uhpT_E350Q	Other/Unclassified
vanR	Other/Unclassified
vga(A)	Other/Unclassified
vga(E)	Other/Unclassified
vga(G)	Other/Unclassified
gyrA_D87A	Quinolones/Fluoroquinolones
gyrA_D87G	Quinolones/Fluoroquinolones
gyrA_D87N	Quinolones/Fluoroquinolones
gyrA_D87Y	Quinolones/Fluoroquinolones
gyrA_G106D	Quinolones/Fluoroquinolones
gyrA_S83A	Quinolones/Fluoroquinolones
gyrA_S83F	Quinolones/Fluoroquinolones
gyrA_S83I	Quinolones/Fluoroquinolones
gyrA_S83L	Quinolones/Fluoroquinolones
gyrA_S83R	Quinolones/Fluoroquinolones
gyrA_S83T	Quinolones/Fluoroquinolones
gyrA_S83Y	Quinolones/Fluoroquinolones
gyrA_S84A	Quinolones/Fluoroquinolones
gyrA_S84L	Quinolones/Fluoroquinolones
gyrA_T86I	Quinolones/Fluoroquinolones
parC_A56T	Quinolones/Fluoroquinolones
parC_E84G	Quinolones/Fluoroquinolones
parC_E84K	Quinolones/Fluoroquinolones
parC_S80F	Quinolones/Fluoroquinolones
parC_S80I	Quinolones/Fluoroquinolones
parC_S80Y	Quinolones/Fluoroquinolones
sul1	Sulfonamides
sul2	Sulfonamides
sul3	Sulfonamides
tet	Tetracyclines
tet(38)	Tetracyclines
tet(A)	Tetracyclines
tet(B)	Tetracyclines
tet(C)	Tetracyclines
tet(D)	Tetracyclines
tet(G)	Tetracyclines
tet(K)	Tetracyclines
tet(L)	Tetracyclines
tet(M)	Tetracyclines
tet(O)	Tetracyclines
tet(O/M/O)	Tetracyclines
dfrA	Trimethoprim
dfrA1	Trimethoprim
dfrA12	Trimethoprim
dfrA14	Trimethoprim
dfrA15	Trimethoprim
dfrA16	Trimethoprim
dfrA17	Trimethoprim
dfrA19	Trimethoprim
dfrA27	Trimethoprim
dfrA32	Trimethoprim
dfrA5	Trimethoprim
dfrA50	Trimethoprim
dfrA51	Trimethoprim
dfrA7	Trimethoprim
dfrA8	Trimethoprim

[truncated: 2 more sheets: Table S11, Table S12]
